# Supplementary material for: μ-(2,6-Bis{[3-(di­methyl­amino)­prop­yl]imino­meth­yl}-4-methyl­phenolato)-μ-hydroxido-bis­[(thio­cyanato-κN)copper(II)]
Source: Acta Crystallogr Sect E Struct Rep Online. 2013 Sep 12;69(Pt 10):m542–3. doi: 10.1107/S1600536813024768 (PMC3790352; doi:10.1107/S1600536813024768)
Supplement: Supplementary file 1 [file e-69-0m542-sup1.cif]

##############################################################################
#                                                                            #
# This CIF contains the data in a paper accepted for publication in          #
# Acta Crystallographica Section E. It conforms to the requirements of       #
# Notes for Authors for Acta Crystallographica Section E, and has been       #
# peer reviewed under the auspices of the IUCr Commission on Journals.       #
#                                                                            #
# Full details of the Crystallographic Information File format               #
# are given in the paper "The Crystallographic Information File (CIF):       #
# a New Standard Archive File for Crystallography" by S. R. Hall, F. H.      #
# Allen and I. D. Brown [Acta Cryst. (1991), A47, 655-685].                  #
#                                                                            #
# The current version of the core CIF dictionary is obtainable from          #
# ftp://ftp.iucr.org/pub/cif_core.dic.                                       #
#                                                                            #
# Software is freely available for graphical display of the structure(s)     #
# in this CIF. For information consult the CIF software page                 #
# http://www.iucr.org/resources/cif/software.                                #
#                                                                            #
# This file may be used for bona fide research purposes within the           #
# scientific community so long as proper attribution is given to the journal # 
# article from which it was obtained.                                        #
#                                                                            #
##############################################################################
data_global
_audit_creation_method     'SHELXL-97'
_journal_data_validation_number     ?
_journal_date_recd_electronic     2013-07-31
_journal_date_accepted     2013-09-05
_journal_name_full     'Acta Crystallographica, Section E'
_journal_year     2013
_journal_volume     69
_journal_issue     10
_journal_page_first     m542
_journal_page_last     m543
_journal_paper_category     QM
_journal_paper_doi     10.1107/S1600536813024768
_journal_coeditor_code     BX2448
_publ_contact_author_name     'P. Kamatchi Selvaraj'
_publ_contact_author_address
;
Department of Chemistry,
Government Arts College,
Nandanam, Chennai 600035,
Tamil Nadu, India
;
_publ_contact_author_email     porbal96@gmail.com
_publ_contact_author_fax     '  '
_publ_contact_author_phone     '+91-44-22274535 '
_publ_section_title
;\
\m-(2,6-Bis{[3-(dimethylamino)propyl]iminomethyl}-4-methylphenolato)-\m-\
hydroxido-bis[(thiocyanato-\k<i>N</i>)copper(II)]
;
_publ_section_title_footnote     .
loop_
    _publ_author_name
    _publ_author_address
    'M. G. Meera'
;      Research and Development Centre,
       Bharathiar University,
       Tamil Nadu, India
;
    ' P. Kamatchi Selvaraj'
;      Department of Chemistry,
       Government Arts College,
       Nandanam, Chennai 600035,
       Tamil Nadu, India
;
    ' B. Viswanathan'
;      National Centre for Catalysis Research
       IIT Madras, Chennai 600 036
       TamilNadu, India
;
    ' V. Ramkumar'
;      Department of Chemistry
       IIT Madras, Chennai 600 036
       TamilNadu, India
;
_publ_section_synopsis     .
data_I
_audit_creation_method     SHELXL-97
_chemical_name_systematic
;\
\m-(2,6-Bis{[3-(dimethylamino)propyl]iminomethyl}-4-methylphenolato)-\
\m-hydroxido-bis[(thiocyanato-\k<i>N</i>)copper(II)]
;
_chemical_name_common     ?
_chemical_formula_moiety     'C21 H32 Cu2 N6 O2 S2'
_chemical_formula_sum     'C21 H32 Cu2 N6 O2 S2'
_chemical_formula_iupac     '[Cu2 (C19 H31 N4 O) (O H) (N C S)2]'
_chemical_formula_weight     591.73
_chemical_melting_point     ?
_symmetry_cell_setting     monoclinic
_symmetry_space_group_name_H-M     'P 21/n'
_symmetry_space_group_name_Hall     '-P 2yn'
loop_
    _symmetry_equiv_pos_as_xyz
    'x, y, z'
    '-x+1/2, y+1/2, -z+1/2'
    '-x, -y, -z'
    'x-1/2, -y-1/2, z-1/2'
_cell_length_a     11.9706(5)
_cell_length_b     13.7518(7)
_cell_length_c     16.9887(8)
_cell_angle_alpha     90.00
_cell_angle_beta     109.396(2)
_cell_angle_gamma     90.00
_cell_volume     2637.9(2)
_cell_formula_units_Z     4
_cell_measurement_reflns_used     6965
_cell_measurement_theta_min     2.54
_cell_measurement_theta_max     28.53
_cell_measurement_temperature     298(2)
_exptl_crystal_description     rectangular
_exptl_crystal_colour     green
_exptl_crystal_size_max     0.35
_exptl_crystal_size_mid     0.25
_exptl_crystal_size_min     0.20
_exptl_crystal_density_diffrn     1.490
_exptl_crystal_density_meas     ?
_exptl_crystal_density_method     'not measured'
_exptl_crystal_F_000     1224
_exptl_absorpt_coefficient_mu     1.800
_exptl_absorpt_correction_type     multi-scan
_exptl_absorpt_process_details     '(TWINABS; Bruker, 2004)'
_exptl_absorpt_correction_T_min     0.5716
_exptl_absorpt_correction_T_max     0.7148
_exptl_special_details     ?
_diffrn_ambient_temperature     298(2)
_diffrn_radiation_type     MoK\a
_diffrn_radiation_wavelength     0.71073
_diffrn_radiation_source     'fine-focus sealed tube'
_diffrn_radiation_monochromator     graphite
_diffrn_measurement_device_type     'Bruker APEXII CCD area-detector'
_diffrn_measurement_method     'phi and omega scans'
_diffrn_detector_area_resol_mean     ?
_diffrn_reflns_number     15757
_diffrn_reflns_av_R_equivalents     0.0000
_diffrn_reflns_av_sigmaI/netI     0.0375
_diffrn_reflns_theta_min     2.33
_diffrn_reflns_theta_max     25.00
_diffrn_reflns_theta_full     25.00
_diffrn_measured_fraction_theta_max     0.992
_diffrn_measured_fraction_theta_full     0.992
_diffrn_reflns_limit_h_min     -14
_diffrn_reflns_limit_h_max     13
_diffrn_reflns_limit_k_min     -16
_diffrn_reflns_limit_k_max     16
_diffrn_reflns_limit_l_min     -19
_diffrn_reflns_limit_l_max     20
_diffrn_standards_number     ?
_diffrn_standards_interval_count     ?
_diffrn_standards_interval_time     ?
_diffrn_standards_decay_%     ?
_refine_special_details
;
Refinement of <i>F</i>^2^ against ALL reflections. The weighted <i>R</i>-factor
<i>wR</i> and goodness of fit <i>S</i> are based on <i>F</i>^2^, conventional
<i>R</i>-factors <i>R</i> are based on <i>F</i>, with <i>F</i> set to zero for
negative <i>F</i>^2^. The threshold expression of <i>F</i>^2^ >
\s(<i>F</i>^2^) is used only for calculating <i>R</i>-factors(gt) <i>etc</i>.
and is not relevant to the choice of reflections for refinement.
<i>R</i>-factors based on <i>F</i>^2^ are statistically about twice as large
as those based on <i>F</i>, and <i>R</i>- factors based on ALL data will be
even larger.
;
_reflns_number_total     15757
_reflns_number_gt     12691
_reflns_threshold_expression     I>2sigma(I)
_refine_ls_structure_factor_coef     Fsqd
_refine_ls_matrix_type     full
_refine_ls_R_factor_all     0.0478
_refine_ls_R_factor_gt     0.0355
_refine_ls_wR_factor_gt     0.0905
_refine_ls_wR_factor_ref     0.1006
_refine_ls_goodness_of_fit_ref     1.009
_refine_ls_restrained_S_all     1.009
_refine_ls_number_reflns     15757
_refine_ls_number_parameters     303
_refine_ls_number_restraints     2
_refine_ls_hydrogen_treatment     constr
_refine_ls_weighting_scheme     calc
_refine_ls_weighting_details
         'calc w=1/[\s^2^(Fo^2^)+(0.0461P)^2^+2.7323P] where P=(Fo^2^+2Fc^2^)/3'
_atom_sites_solution_hydrogens     geom
_atom_sites_solution_primary     direct
_atom_sites_solution_secondary     difmap
_refine_ls_shift/su_max     0.001
_refine_ls_shift/su_mean     0.000
_refine_diff_density_max     0.729
_refine_diff_density_min     -0.528
_refine_ls_extinction_method     none
_refine_ls_extinction_coef     ?
loop_
    _atom_type_symbol
    _atom_type_description
    _atom_type_scat_dispersion_real
    _atom_type_scat_dispersion_imag
    _atom_type_scat_source
    'C' 'C' 0.0033 0.0016
                         'International Tables Vol C Tables 4.2.6.8 and 6.1.1.4'
    'H' 'H' 0.0000 0.0000
                         'International Tables Vol C Tables 4.2.6.8 and 6.1.1.4'
    'N' 'N' 0.0061 0.0033
                         'International Tables Vol C Tables 4.2.6.8 and 6.1.1.4'
    'S' 'S' 0.1246 0.1234
                         'International Tables Vol C Tables 4.2.6.8 and 6.1.1.4'
    'Cu' 'Cu' 0.3201 1.2651
                         'International Tables Vol C Tables 4.2.6.8 and 6.1.1.4'
    'O' 'O' 0.0106 0.0060
                         'International Tables Vol C Tables 4.2.6.8 and 6.1.1.4'
_computing_data_collection     'APEX2 (Bruker, 2004)'
_computing_cell_refinement     'SAINT (Bruker, 2004)'
_computing_data_reduction     'SAINT (Bruker, 2004)'
_computing_structure_solution     'SHELXS97 (Sheldrick, 2008)'
_computing_structure_refinement     'SHELXL97 (Sheldrick, 2008)'
_computing_molecular_graphics     'ORTEP-3 for Windows (Farrugia, 2012)'
_computing_publication_material     'SHELXL97 (Sheldrick, 2008)'
loop_
    _atom_site_type_symbol
    _atom_site_label
    _atom_site_fract_x
    _atom_site_fract_y
    _atom_site_fract_z
    _atom_site_U_iso_or_equiv
    _atom_site_adp_type
    _atom_site_calc_flag
    _atom_site_refinement_flags
    _atom_site_occupancy
    _atom_site_symmetry_multiplicity
    _atom_site_disorder_assembly
    _atom_site_disorder_group
    C C1 0.14435(16) 0.08416(13) 0.14686(11) 0.0324(4) Uani d . 1 1 . .
    C C2 0.02153(16) 0.09626(14) 0.13278(12) 0.0348(5) Uani d . 1 1 . .
    C C3 -0.05365(17) 0.12155(15) 0.05291(12) 0.0420(5) Uani d . 1 1 . .
    H H3 -0.1340 0.1291 0.0446 0.050 Uiso calc R 1 1 . .
    C C4 -0.01470(18) 0.13587(14) -0.01390(13) 0.0455(5) Uani d . 1 1 . .
    C C5 0.10368(18) 0.12202(15) -0.00002(13) 0.0434(5) Uani d . 1 1 . .
    H H5 0.1318 0.1300 -0.0445 0.052 Uiso calc R 1 1 . .
    C C6 0.18437(16) 0.09648(14) 0.07788(12) 0.0351(5) Uani d . 1 1 . .
    C C7 0.17786(18) 0.19821(16) 0.46594(14) 0.0439(5) Uani d U 1 1 . .
    C C8 0.60543(19) 0.19201(15) 0.32423(13) 0.0425(5) Uani d U 1 1 . .
    C C9 0.30672(19) 0.08411(16) 0.08337(14) 0.0445(5) Uani d . 1 1 . .
    H H9 0.3224 0.0936 0.0338 0.053 Uiso calc R 1 1 . .
    C C10 -0.0999(2) 0.16307(17) -0.09907(13) 0.0642(7) Uani d . 1 1 . .
    H H10A -0.1784 0.1425 -0.1035 0.096 Uiso calc R 1 1 . .
    H H10B -0.0762 0.1317 -0.1415 0.096 Uiso calc R 1 1 . .
    H H10C -0.0990 0.2323 -0.1062 0.096 Uiso calc R 1 1 . .
    C C11 -0.03213(17) 0.08429(16) 0.19646(14) 0.0430(5) Uani d . 1 1 . .
    H H11 -0.1136 0.0941 0.1793 0.052 Uiso calc R 1 1 . .
    C C12 -0.06173(19) 0.0563(2) 0.32495(15) 0.0586(7) Uani d . 1 1 . .
    H H12A -0.1417 0.0738 0.2910 0.070 Uiso calc R 1 1 . .
    H H12B -0.0352 0.1028 0.3703 0.070 Uiso calc R 1 1 . .
    C C13 -0.0625(2) -0.0435(2) 0.36024(16) 0.0645(7) Uani d . 1 1 . .
    H H13A -0.0833 -0.0900 0.3147 0.077 Uiso calc R 1 1 . .
    H H13B -0.1236 -0.0461 0.3860 0.077 Uiso calc R 1 1 . .
    C C14 0.0528(2) -0.0738(2) 0.42343(14) 0.0645(7) Uani d . 1 1 . .
    H H14A 0.0759 -0.0250 0.4671 0.077 Uiso calc R 1 1 . .
    H H14B 0.0403 -0.1342 0.4488 0.077 Uiso calc R 1 1 . .
    C C15 0.1269(3) -0.16821(18) 0.33008(16) 0.0740(8) Uani d . 1 1 . .
    H H15A 0.1060 -0.2252 0.3546 0.111 Uiso calc R 1 1 . .
    H H15B 0.1956 -0.1816 0.3146 0.111 Uiso calc R 1 1 . .
    H H15C 0.0622 -0.1502 0.2813 0.111 Uiso calc R 1 1 . .
    C C16 0.51179(18) 0.05934(19) 0.13281(16) 0.0579(7) Uani d . 1 1 . .
    H H16A 0.5629 0.1092 0.1667 0.070 Uiso calc R 1 1 . .
    H H16B 0.4998 0.0741 0.0747 0.070 Uiso calc R 1 1 . .
    C C17 0.5721(2) -0.0382(2) 0.15419(18) 0.0704(8) Uani d . 1 1 . .
    H H17A 0.5198 -0.0876 0.1207 0.084 Uiso calc R 1 1 . .
    H H17B 0.6430 -0.0374 0.1385 0.084 Uiso calc R 1 1 . .
    C C18 0.60619(18) -0.0670(2) 0.24424(17) 0.0659(8) Uani d . 1 1 . .
    H H18A 0.6542 -0.1254 0.2525 0.079 Uiso calc R 1 1 . .
    H H18B 0.6553 -0.0160 0.2778 0.079 Uiso calc R 1 1 . .
    C C19 0.5583(2) -0.1110(2) 0.36522(16) 0.0779(8) Uani d . 1 1 . .
    H H19A 0.6109 -0.1653 0.3714 0.117 Uiso calc R 1 1 . .
    H H19B 0.4962 -0.1278 0.3869 0.117 Uiso calc R 1 1 . .
    H H19C 0.6016 -0.0563 0.3955 0.117 Uiso calc R 1 1 . .
    C C20 0.4338(2) -0.16796(18) 0.23131(18) 0.0767(8) Uani d . 1 1 . .
    H H20A 0.4841 -0.2227 0.2327 0.115 Uiso calc R 1 1 . .
    H H20B 0.3930 -0.1498 0.1744 0.115 Uiso calc R 1 1 . .
    H H20C 0.3771 -0.1850 0.2578 0.115 Uiso calc R 1 1 . .
    C C21 0.2588(2) -0.1131(2) 0.46299(15) 0.0758(8) Uani d . 1 1 . .
    H H21A 0.2788 -0.0594 0.5012 0.114 Uiso calc R 1 1 . .
    H H21B 0.3241 -0.1269 0.4438 0.114 Uiso calc R 1 1 . .
    H H21C 0.2420 -0.1693 0.4907 0.114 Uiso calc R 1 1 . .
    Cu Cu1 0.393606(19) 0.039255(19) 0.259878(16) 0.03997(8) Uani d . 1 1 . .
    Cu Cu2 0.18605(2) 0.039242(19) 0.329566(15) 0.03923(8) Uani d . 1 1 . .
    N N1 0.01670(14) 0.06201(12) 0.27351(11) 0.0400(4) Uani d . 1 1 . .
    N N2 0.39640(14) 0.06200(12) 0.14674(11) 0.0410(4) Uani d . 1 1 . .
    N N3 0.50620(14) -0.08561(13) 0.27594(12) 0.0481(5) Uani d . 1 1 . .
    N N4 0.15297(16) -0.08803(13) 0.39072(11) 0.0458(4) Uani d . 1 1 . .
    N N5 0.20263(17) 0.14220(15) 0.42418(12) 0.0598(5) Uani d . 1 1 . .
    N N6 0.52528(17) 0.14212(14) 0.31649(12) 0.0591(5) Uani d . 1 1 . .
    O O1 0.21794(10) 0.06199(10) 0.22147(7) 0.0381(3) Uani d . 1 1 . .
    O O11 0.35320(12) 0.01574(12) 0.35888(9) 0.0573(4) Uani d . 1 1 . .
    H H11O 0.3851 0.0662 0.3891 0.086 Uiso d . 1 1 . .
    S S3 0.71742(6) 0.26265(5) 0.33508(5) 0.0685(2) Uani d U 1 1 . .
    S S4 0.14334(6) 0.27589(5) 0.52589(5) 0.0684(2) Uani d U 1 1 . .
loop_
    _atom_site_aniso_label
    _atom_site_aniso_U_11
    _atom_site_aniso_U_22
    _atom_site_aniso_U_33
    _atom_site_aniso_U_12
    _atom_site_aniso_U_13
    _atom_site_aniso_U_23
    C1 0.0350(10) 0.0254(10) 0.0345(11) -0.0008(9) 0.0086(9) -0.0019(8)
    C2 0.0327(10) 0.0315(12) 0.0382(12) 0.0025(9) 0.0091(9) -0.0039(9)
    C3 0.0379(11) 0.0365(13) 0.0444(13) 0.0055(9) 0.0038(10) -0.0006(10)
    C4 0.0490(13) 0.0328(12) 0.0434(13) 0.0036(10) 0.0002(10) 0.0027(10)
    C5 0.0584(13) 0.0356(12) 0.0363(12) -0.0050(10) 0.0159(11) 0.0030(10)
    C6 0.0384(11) 0.0321(12) 0.0341(12) -0.0051(9) 0.0111(9) -0.0007(9)
    C7 0.0433(12) 0.0416(14) 0.0453(14) -0.0067(10) 0.0128(10) 0.0003(10)
    C8 0.0478(12) 0.0384(13) 0.0411(13) 0.0020(10) 0.0146(10) 0.0015(10)
    C9 0.0562(14) 0.0405(14) 0.0452(14) -0.0060(11) 0.0280(12) 0.0002(11)
    C10 0.0714(16) 0.0580(15) 0.0468(15) 0.0076(13) -0.0022(12) 0.0128(12)
    C11 0.0291(10) 0.0436(14) 0.0554(15) 0.0029(9) 0.0128(10) -0.0073(11)
    C12 0.0412(12) 0.085(2) 0.0581(16) -0.0022(12) 0.0274(12) -0.0124(14)
    C13 0.0553(14) 0.095(2) 0.0505(15) -0.0254(14) 0.0273(13) -0.0086(15)
    C14 0.0776(17) 0.0796(19) 0.0455(14) -0.0293(15) 0.0327(13) -0.0004(13)
    C15 0.114(2) 0.0416(15) 0.0677(18) -0.0107(15) 0.0310(16) -0.0073(13)
    C16 0.0427(13) 0.0769(19) 0.0657(17) -0.0077(12) 0.0334(12) -0.0049(14)
    C17 0.0498(14) 0.085(2) 0.087(2) 0.0089(14) 0.0366(14) -0.0185(17)
    C18 0.0357(12) 0.0666(18) 0.093(2) 0.0151(11) 0.0181(13) -0.0157(15)
    C19 0.0664(16) 0.076(2) 0.075(2) 0.0375(15) 0.0012(14) 0.0123(15)
    C20 0.0779(18) 0.0373(15) 0.101(2) -0.0023(13) 0.0113(16) -0.0058(14)
    C21 0.0828(18) 0.083(2) 0.0554(17) -0.0027(16) 0.0153(14) 0.0322(15)
    Cu1 0.02982(13) 0.04586(17) 0.04599(17) 0.00438(11) 0.01494(12) 0.00773(12)
    Cu2 0.03448(14) 0.04623(17) 0.03978(16) 0.00297(11) 0.01607(12) 0.00696(12)
    N1 0.0343(9) 0.0452(11) 0.0451(11) 0.0004(8) 0.0195(8) -0.0037(9)
    N2 0.0367(9) 0.0420(11) 0.0504(11) -0.0031(8) 0.0228(9) -0.0003(9)
    N3 0.0358(9) 0.0421(12) 0.0599(12) 0.0092(8) 0.0072(9) -0.0043(9)
    N4 0.0599(11) 0.0428(11) 0.0362(10) -0.0100(9) 0.0181(9) 0.0030(9)
    N5 0.0654(12) 0.0523(14) 0.0605(13) -0.0079(10) 0.0194(11) -0.0186(11)
    N6 0.0564(12) 0.0493(13) 0.0695(14) -0.0145(10) 0.0181(10) -0.0130(10)
    O1 0.0266(7) 0.0572(9) 0.0299(8) 0.0025(6) 0.0084(6) 0.0034(6)
    O11 0.0382(8) 0.0844(12) 0.0495(10) 0.0098(8) 0.0148(7) 0.0199(8)
    S3 0.0648(4) 0.0720(5) 0.0766(5) -0.0241(3) 0.0340(4) 0.0000(4)
    S4 0.0654(4) 0.0669(5) 0.0845(5) -0.0065(3) 0.0405(4) -0.0248(4)
_geom_special_details
;
All e.s.d.'s (except the e.s.d. in the dihedral angle between two l.s. planes)
are estimated using the full covariance matrix. The cell e.s.d.'s are taken
into account individually in the estimation of e.s.d.'s in distances, angles
and torsion angles; correlations between e.s.d.'s in cell parameters are only
used when they are defined by crystal symmetry. An approximate (isotropic)
treatment of cell e.s.d.'s is used for estimating e.s.d.'s involving l.s.
planes.
;
loop_
    _geom_bond_atom_site_label_1
    _geom_bond_atom_site_label_2
    _geom_bond_site_symmetry_2
    _geom_bond_distance
    _geom_bond_publ_flag
    C1 O1 . 1.3168(19) ?
    C1 C6 . 1.416(3) ?
    C1 C2 . 1.419(2) ?
    C2 C3 . 1.400(3) ?
    C2 C11 . 1.439(3) ?
    C3 C4 . 1.377(3) ?
    C3 H3 . 0.9300 ?
    C4 C5 . 1.370(3) ?
    C4 C10 . 1.514(2) ?
    C5 C6 . 1.400(3) ?
    C5 H5 . 0.9300 ?
    C6 C9 . 1.446(3) ?
    C7 N5 . 1.151(3) ?
    C7 S4 . 1.621(2) ?
    C8 N6 . 1.151(2) ?
    C8 S3 . 1.616(2) ?
    C9 N2 . 1.279(3) ?
    C9 H9 . 0.9300 ?
    C10 H10A . 0.9600 ?
    C10 H10B . 0.9600 ?
    C10 H10C . 0.9600 ?
    C11 N1 . 1.281(3) ?
    C11 H11 . 0.9300 ?
    C12 N1 . 1.482(2) ?
    C12 C13 . 1.499(3) ?
    C12 H12A . 0.9700 ?
    C12 H12B . 0.9700 ?
    C13 C14 . 1.499(3) ?
    C13 H13A . 0.9700 ?
    C13 H13B . 0.9700 ?
    C14 N4 . 1.492(3) ?
    C14 H14A . 0.9700 ?
    C14 H14B . 0.9700 ?
    C15 N4 . 1.470(3) ?
    C15 H15A . 0.9600 ?
    C15 H15B . 0.9600 ?
    C15 H15C . 0.9600 ?
    C16 N2 . 1.477(2) ?
    C16 C17 . 1.510(3) ?
    C16 H16A . 0.9700 ?
    C16 H16B . 0.9700 ?
    C17 C18 . 1.500(3) ?
    C17 H17A . 0.9700 ?
    C17 H17B . 0.9700 ?
    C18 N3 . 1.489(3) ?
    C18 H18A . 0.9700 ?
    C18 H18B . 0.9700 ?
    C19 N3 . 1.477(3) ?
    C19 H19A . 0.9600 ?
    C19 H19B . 0.9600 ?
    C19 H19C . 0.9600 ?
    C20 N3 . 1.474(3) ?
    C20 H20A . 0.9600 ?
    C20 H20B . 0.9600 ?
    C20 H20C . 0.9600 ?
    C21 N4 . 1.483(3) ?
    C21 H21A . 0.9600 ?
    C21 H21B . 0.9600 ?
    C21 H21C . 0.9600 ?
    Cu1 O11 . 1.9255(15) ?
    Cu1 N2 . 1.9587(17) ?
    Cu1 O1 . 2.0085(12) ?
    Cu1 N6 . 2.0985(19) ?
    Cu1 N3 . 2.1437(17) ?
    Cu2 O11 . 1.9219(14) ?
    Cu2 N1 . 1.9577(16) ?
    Cu2 O1 . 2.0203(12) ?
    Cu2 N5 . 2.101(2) ?
    Cu2 N4 . 2.1384(17) ?
    O11 H11O . 0.8715 ?
loop_
    _geom_angle_atom_site_label_1
    _geom_angle_atom_site_label_2
    _geom_angle_atom_site_label_3
    _geom_angle_site_symmetry_1
    _geom_angle_site_symmetry_3
    _geom_angle
    _geom_angle_publ_flag
    O1 C1 C6 . . 121.49(17) ?
    O1 C1 C2 . . 120.93(18) ?
    C6 C1 C2 . . 117.58(16) ?
    C3 C2 C1 . . 119.27(18) ?
    C3 C2 C11 . . 116.95(17) ?
    C1 C2 C11 . . 123.78(18) ?
    C4 C3 C2 . . 123.35(18) ?
    C4 C3 H3 . . 118.3 ?
    C2 C3 H3 . . 118.3 ?
    C5 C4 C3 . . 116.88(18) ?
    C5 C4 C10 . . 121.9(2) ?
    C3 C4 C10 . . 121.2(2) ?
    C4 C5 C6 . . 123.2(2) ?
    C4 C5 H5 . . 118.4 ?
    C6 C5 H5 . . 118.4 ?
    C5 C6 C1 . . 119.72(18) ?
    C5 C6 C9 . . 117.17(19) ?
    C1 C6 C9 . . 123.11(18) ?
    N5 C7 S4 . . 179.1(2) ?
    N6 C8 S3 . . 179.6(2) ?
    N2 C9 C6 . . 129.14(19) ?
    N2 C9 H9 . . 115.4 ?
    C6 C9 H9 . . 115.4 ?
    C4 C10 H10A . . 109.5 ?
    C4 C10 H10B . . 109.5 ?
    H10A C10 H10B . . 109.5 ?
    C4 C10 H10C . . 109.5 ?
    H10A C10 H10C . . 109.5 ?
    H10B C10 H10C . . 109.5 ?
    N1 C11 C2 . . 129.00(18) ?
    N1 C11 H11 . . 115.5 ?
    C2 C11 H11 . . 115.5 ?
    N1 C12 C13 . . 111.92(19) ?
    N1 C12 H12A . . 109.2 ?
    C13 C12 H12A . . 109.2 ?
    N1 C12 H12B . . 109.2 ?
    C13 C12 H12B . . 109.2 ?
    H12A C12 H12B . . 107.9 ?
    C12 C13 C14 . . 114.5(2) ?
    C12 C13 H13A . . 108.6 ?
    C14 C13 H13A . . 108.6 ?
    C12 C13 H13B . . 108.6 ?
    C14 C13 H13B . . 108.6 ?
    H13A C13 H13B . . 107.6 ?
    N4 C14 C13 . . 115.60(18) ?
    N4 C14 H14A . . 108.4 ?
    C13 C14 H14A . . 108.4 ?
    N4 C14 H14B . . 108.4 ?
    C13 C14 H14B . . 108.4 ?
    H14A C14 H14B . . 107.4 ?
    N4 C15 H15A . . 109.5 ?
    N4 C15 H15B . . 109.5 ?
    H15A C15 H15B . . 109.5 ?
    N4 C15 H15C . . 109.5 ?
    H15A C15 H15C . . 109.5 ?
    H15B C15 H15C . . 109.5 ?
    N2 C16 C17 . . 112.44(19) ?
    N2 C16 H16A . . 109.1 ?
    C17 C16 H16A . . 109.1 ?
    N2 C16 H16B . . 109.1 ?
    C17 C16 H16B . . 109.1 ?
    H16A C16 H16B . . 107.8 ?
    C18 C17 C16 . . 115.2(2) ?
    C18 C17 H17A . . 108.5 ?
    C16 C17 H17A . . 108.5 ?
    C18 C17 H17B . . 108.5 ?
    C16 C17 H17B . . 108.5 ?
    H17A C17 H17B . . 107.5 ?
    N3 C18 C17 . . 115.82(18) ?
    N3 C18 H18A . . 108.3 ?
    C17 C18 H18A . . 108.3 ?
    N3 C18 H18B . . 108.3 ?
    C17 C18 H18B . . 108.3 ?
    H18A C18 H18B . . 107.4 ?
    N3 C19 H19A . . 109.5 ?
    N3 C19 H19B . . 109.5 ?
    H19A C19 H19B . . 109.5 ?
    N3 C19 H19C . . 109.5 ?
    H19A C19 H19C . . 109.5 ?
    H19B C19 H19C . . 109.5 ?
    N3 C20 H20A . . 109.5 ?
    N3 C20 H20B . . 109.5 ?
    H20A C20 H20B . . 109.5 ?
    N3 C20 H20C . . 109.5 ?
    H20A C20 H20C . . 109.5 ?
    H20B C20 H20C . . 109.5 ?
    N4 C21 H21A . . 109.5 ?
    N4 C21 H21B . . 109.5 ?
    H21A C21 H21B . . 109.5 ?
    N4 C21 H21C . . 109.5 ?
    H21A C21 H21C . . 109.5 ?
    H21B C21 H21C . . 109.5 ?
    O11 Cu1 N2 . . 167.19(6) ?
    O11 Cu1 O1 . . 76.72(5) ?
    N2 Cu1 O1 . . 90.78(6) ?
    O11 Cu1 N6 . . 94.66(7) ?
    N2 Cu1 N6 . . 95.00(7) ?
    O1 Cu1 N6 . . 126.15(7) ?
    O11 Cu1 N3 . . 94.82(7) ?
    N2 Cu1 N3 . . 92.17(7) ?
    O1 Cu1 N3 . . 135.42(6) ?
    N6 Cu1 N3 . . 97.86(7) ?
    O11 Cu2 N1 . . 166.83(7) ?
    O11 Cu2 O1 . . 76.52(5) ?
    N1 Cu2 O1 . . 90.62(6) ?
    O11 Cu2 N5 . . 95.13(7) ?
    N1 Cu2 N5 . . 94.81(7) ?
    O1 Cu2 N5 . . 126.34(7) ?
    O11 Cu2 N4 . . 94.66(7) ?
    N1 Cu2 N4 . . 92.19(7) ?
    O1 Cu2 N4 . . 133.61(6) ?
    N5 Cu2 N4 . . 99.53(7) ?
    C11 N1 C12 . . 116.86(17) ?
    C11 N1 Cu2 . . 125.65(14) ?
    C12 N1 Cu2 . . 117.46(14) ?
    C9 N2 C16 . . 116.05(18) ?
    C9 N2 Cu1 . . 125.50(14) ?
    C16 N2 Cu1 . . 118.35(15) ?
    C20 N3 C19 . . 108.8(2) ?
    C20 N3 C18 . . 110.60(19) ?
    C19 N3 C18 . . 107.21(18) ?
    C20 N3 Cu1 . . 108.21(13) ?
    C19 N3 Cu1 . . 110.66(14) ?
    C18 N3 Cu1 . . 111.32(14) ?
    C15 N4 C21 . . 109.2(2) ?
    C15 N4 C14 . . 110.47(19) ?
    C21 N4 C14 . . 107.06(18) ?
    C15 N4 Cu2 . . 107.68(14) ?
    C21 N4 Cu2 . . 110.35(14) ?
    C14 N4 Cu2 . . 112.04(14) ?
    C7 N5 Cu2 . . 160.80(18) ?
    C8 N6 Cu1 . . 157.66(19) ?
    C1 O1 Cu1 . . 129.96(12) ?
    C1 O1 Cu2 . . 130.01(12) ?
    Cu1 O1 Cu2 . . 100.02(5) ?
    Cu2 O11 Cu1 . . 106.70(6) ?
    Cu2 O11 H11O . . 103.5 ?
    Cu1 O11 H11O . . 101.1 ?
loop_
    _geom_torsion_atom_site_label_1
    _geom_torsion_atom_site_label_2
    _geom_torsion_atom_site_label_3
    _geom_torsion_atom_site_label_4
    _geom_torsion_site_symmetry_1
    _geom_torsion_site_symmetry_2
    _geom_torsion_site_symmetry_3
    _geom_torsion_site_symmetry_4
    _geom_torsion
    _geom_torsion_publ_flag
    O1 C1 C2 C3 . . . . 178.85(17) ?
    C6 C1 C2 C3 . . . . -1.3(3) ?
    O1 C1 C2 C11 . . . . -1.0(3) ?
    C6 C1 C2 C11 . . . . 178.84(19) ?
    C1 C2 C3 C4 . . . . -0.2(3) ?
    C11 C2 C3 C4 . . . . 179.66(19) ?
    C2 C3 C4 C5 . . . . 1.5(3) ?
    C2 C3 C4 C10 . . . . 179.94(19) ?
    C3 C4 C5 C6 . . . . -1.3(3) ?
    C10 C4 C5 C6 . . . . -179.73(19) ?
    C4 C5 C6 C1 . . . . -0.2(3) ?
    C4 C5 C6 C9 . . . . 179.91(19) ?
    O1 C1 C6 C5 . . . . -178.67(17) ?
    C2 C1 C6 C5 . . . . 1.5(3) ?
    O1 C1 C6 C9 . . . . 1.2(3) ?
    C2 C1 C6 C9 . . . . -178.60(19) ?
    C5 C6 C9 N2 . . . . 179.3(2) ?
    C1 C6 C9 N2 . . . . -0.5(4) ?
    C3 C2 C11 N1 . . . . -179.7(2) ?
    C1 C2 C11 N1 . . . . 0.1(4) ?
    N1 C12 C13 C14 . . . . 66.9(3) ?
    C12 C13 C14 N4 . . . . -67.0(3) ?
    N2 C16 C17 C18 . . . . -63.9(3) ?
    C16 C17 C18 N3 . . . . 66.5(3) ?
    C2 C11 N1 C12 . . . . 179.1(2) ?
    C2 C11 N1 Cu2 . . . . 1.3(3) ?
    C13 C12 N1 C11 . . . . 118.7(2) ?
    C13 C12 N1 Cu2 . . . . -63.2(2) ?
    O11 Cu2 N1 C11 . . . . -13.7(4) ?
    O1 Cu2 N1 C11 . . . . -1.36(18) ?
    N5 Cu2 N1 C11 . . . . 125.20(19) ?
    N4 Cu2 N1 C11 . . . . -135.05(18) ?
    O11 Cu2 N1 C12 . . . . 168.5(3) ?
    O1 Cu2 N1 C12 . . . . -179.19(15) ?
    N5 Cu2 N1 C12 . . . . -52.63(16) ?
    N4 Cu2 N1 C12 . . . . 47.12(16) ?
    C6 C9 N2 C16 . . . . -177.2(2) ?
    C6 C9 N2 Cu1 . . . . -0.9(3) ?
    C17 C16 N2 C9 . . . . -122.6(2) ?
    C17 C16 N2 Cu1 . . . . 60.8(2) ?
    O11 Cu1 N2 C9 . . . . 13.6(4) ?
    O1 Cu1 N2 C9 . . . . 1.19(19) ?
    N6 Cu1 N2 C9 . . . . -125.21(18) ?
    N3 Cu1 N2 C9 . . . . 136.69(18) ?
    O11 Cu1 N2 C16 . . . . -170.1(3) ?
    O1 Cu1 N2 C16 . . . . 177.44(15) ?
    N6 Cu1 N2 C16 . . . . 51.04(16) ?
    N3 Cu1 N2 C16 . . . . -47.05(16) ?
    C17 C18 N3 C20 . . . . 62.5(3) ?
    C17 C18 N3 C19 . . . . -179.0(2) ?
    C17 C18 N3 Cu1 . . . . -57.8(2) ?
    O11 Cu1 N3 C20 . . . . 91.13(16) ?
    N2 Cu1 N3 C20 . . . . -78.13(16) ?
    O1 Cu1 N3 C20 . . . . 15.2(2) ?
    N6 Cu1 N3 C20 . . . . -173.48(16) ?
    O11 Cu1 N3 C19 . . . . -28.01(16) ?
    N2 Cu1 N3 C19 . . . . 162.73(16) ?
    O1 Cu1 N3 C19 . . . . -103.96(16) ?
    N6 Cu1 N3 C19 . . . . 67.38(16) ?
    O11 Cu1 N3 C18 . . . . -147.13(15) ?
    N2 Cu1 N3 C18 . . . . 43.61(15) ?
    O1 Cu1 N3 C18 . . . . 136.92(14) ?
    N6 Cu1 N3 C18 . . . . -51.74(16) ?
    C13 C14 N4 C15 . . . . -63.7(3) ?
    C13 C14 N4 C21 . . . . 177.5(2) ?
    C13 C14 N4 Cu2 . . . . 56.4(2) ?
    O11 Cu2 N4 C15 . . . . -89.45(16) ?
    N1 Cu2 N4 C15 . . . . 79.30(16) ?
    O1 Cu2 N4 C15 . . . . -13.65(19) ?
    N5 Cu2 N4 C15 . . . . 174.54(16) ?
    O11 Cu2 N4 C21 . . . . 29.70(16) ?
    N1 Cu2 N4 C21 . . . . -161.55(16) ?
    O1 Cu2 N4 C21 . . . . 105.50(16) ?
    N5 Cu2 N4 C21 . . . . -66.30(17) ?
    O11 Cu2 N4 C14 . . . . 148.89(14) ?
    N1 Cu2 N4 C14 . . . . -42.37(15) ?
    O1 Cu2 N4 C14 . . . . -135.31(13) ?
    N5 Cu2 N4 C14 . . . . 52.88(15) ?
    S4 C7 N5 Cu2 . . . . 103(13) ?
    O11 Cu2 N5 C7 . . . . -179.4(6) ?
    N1 Cu2 N5 C7 . . . . 9.3(6) ?
    O1 Cu2 N5 C7 . . . . 103.6(6) ?
    N4 Cu2 N5 C7 . . . . -83.8(6) ?
    S3 C8 N6 Cu1 . . . .  12E1(3)
                                 ?
    O11 Cu1 N6 C8 . . . . 165.6(5) ?
    N2 Cu1 N6 C8 . . . . -22.9(5) ?
    O1 Cu1 N6 C8 . . . . -117.5(5) ?
    N3 Cu1 N6 C8 . . . . 70.0(5) ?
    C6 C1 O1 Cu1 . . . . -0.5(2) ?
    C2 C1 O1 Cu1 . . . . 179.35(13) ?
    C6 C1 O1 Cu2 . . . . -179.45(13) ?
    C2 C1 O1 Cu2 . . . . 0.4(2) ?
    O11 Cu1 O1 C1 . . . . -177.76(16) ?
    N2 Cu1 O1 C1 . . . . -0.57(16) ?
    N6 Cu1 O1 C1 . . . . 96.20(16) ?
    N3 Cu1 O1 C1 . . . . -94.45(17) ?
    O11 Cu1 O1 Cu2 . . . . 1.45(6) ?
    N2 Cu1 O1 Cu2 . . . . 178.65(6) ?
    N6 Cu1 O1 Cu2 . . . . -84.59(9) ?
    N3 Cu1 O1 Cu2 . . . . 84.76(10) ?
    O11 Cu2 O1 C1 . . . . 177.76(16) ?
    N1 Cu2 O1 C1 . . . . 0.62(16) ?
    N5 Cu2 O1 C1 . . . . -95.81(16) ?
    N4 Cu2 O1 C1 . . . . 94.24(16) ?
    O11 Cu2 O1 Cu1 . . . . -1.46(6) ?
    N1 Cu2 O1 Cu1 . . . . -178.59(7) ?
    N5 Cu2 O1 Cu1 . . . . 84.98(9) ?
    N4 Cu2 O1 Cu1 . . . . -84.97(9) ?
    N1 Cu2 O11 Cu1 . . . . 14.2(4) ?
    O1 Cu2 O11 Cu1 . . . . 1.56(7) ?
    N5 Cu2 O11 Cu1 . . . . -124.62(9) ?
    N4 Cu2 O11 Cu1 . . . . 135.36(8) ?
    N2 Cu1 O11 Cu2 . . . . -14.3(4) ?
    O1 Cu1 O11 Cu2 . . . . -1.57(7) ?
    N6 Cu1 O11 Cu2 . . . . 124.51(8) ?
    N3 Cu1 O11 Cu2 . . . . -137.17(8) ?
