# Supplementary material for: μ-(2,6-Bis{[3-(di­methyl­amino)­prop­yl]imino­meth­yl}-4-methyl­phenolato)-μ-hydroxido-bis­[(thio­cyanato-κN)copper(II)]
Source: Acta Crystallogr Sect E Struct Rep Online. 2013 Sep 12;69(Pt 10):m542–3. doi: 10.1107/S1600536813024768 (PMC3790352; doi:10.1107/S1600536813024768)
Supplement: Supplementary file 2 [file e-69-0m542-Isup2.hkl]

#
# h,k,l, Fc-squared, Fo-squared, sigma(Fo-squared) and status flag
#
data_I
_shelx_title ' new in P2(1)/n'
_shelx_refln_list_code          4
_shelx_F_calc_maximum      273.93
_exptl_crystal_F_000      1224.00
_reflns_d_resolution_high  0.8409
 
loop_
 _symmetry_equiv_pos_as_xyz
 'x, y, z'
 '-x+1/2, y+1/2, -z+1/2'
 '-x, -y, -z'
 'x-1/2, -y-1/2, z-1/2'
 
_cell_length_a    11.9706
_cell_length_b    13.7518
_cell_length_c    16.9887
_cell_angle_alpha  90.000
_cell_angle_beta  109.396
_cell_angle_gamma  90.000
 
_shelx_F_squared_multiplier     1.000
 
loop_
 _refln_index_h
 _refln_index_k
 _refln_index_l
 _refln_F_squared_calc
 _refln_F_squared_meas
 _refln_F_squared_sigma
 _refln_observed_status
   2   0   0     2615.12     2627.91     72.01 o
   2   0   0     2615.12     2540.53     74.91 o
  -2   0   0     2615.12     2611.18     72.26 o
  -2   0   0     2615.12     2605.44     75.10 o
   4   0   0     8797.27     8279.08    235.97 o
  -4   0   0     8797.27     8356.65    236.40 o
  -4   0   0     8797.27     8348.07    228.38 o
   4   0   0     8797.27     8598.54    227.39 o
  -6   0   0      941.88     1201.89     40.36 o
  -6   0   0      941.88     1119.51     43.26 o
   6   0   0      941.88     1170.97     37.21 o
   6   0   0      941.88     1180.29     43.01 o
   8   0   0      149.49      130.82      2.90 o
 -10   0   0     4195.43     4009.55    119.28 o
  10   0   0     4195.43     3810.11    110.03 o
 -10   0   0     4195.43     3919.09    126.63 o
 -12   0   0       63.55       66.77     20.49 o
 -12   0   0       63.55       20.67     23.76 o
  -1   1   0        5.46       -0.62      1.60 o
  -1  -1   0        5.46        2.84      1.48 o
   1  -1   0        5.46       -3.33      2.22 o
   1  -1   0        5.46       -2.78      2.04 o
  -1   1   0        5.46       -2.96      1.97 o
  -2  -1   0     2482.61     2938.48     78.80 o
   2  -1   0     2482.61     2822.90     82.13 o
   2  -1   0     2482.61     2883.38     79.30 o
  -2  -1   0     2482.61     2828.77     82.13 o
  -2   1   0     2482.61     2854.74     79.42 o
  -2   1   0     2482.61     2871.71     82.32 o
  -3  -1   0     1908.98     2030.38     59.80 o
   3   1   0     1908.98     2065.93     59.55 o
  -3   1   0     1908.98     1960.16     59.86 o
  -3  -1   0     1908.98     1988.11     56.46 o
   3  -1   0     1908.98     1959.54     59.73 o
  -3   1   0     1908.98     1968.43     57.39 o
   3  -1   0     1908.98     2028.53     57.27 o
   4   1   0    14875.90    15404.16    426.53 o
   4  -1   0    14875.91    15378.85    426.77 o
  -4   1   0    14875.91    15327.88    427.33 o
  -4  -1   0    14875.90    15279.81    427.27 o
  -4  -1   0    14875.90    15619.64    413.44 o
   4  -1   0    14875.91    15471.17    413.63 o
  -4   1   0    14875.91    15102.52    414.25 o
  -5  -1   0    27641.87    26538.04    734.82 o
   5   1   0    27641.87    26820.60    733.83 o
   5  -1   0    27641.86    26360.88    733.96 o
   5  -1   0    27641.86    26936.92    711.80 o
  -5   1   0    27641.86    26121.20    712.85 o
  -5  -1   0    27641.87    26246.59    711.99 o
  -5   1   0    27641.86    26876.63    735.01 o
   6   1   0     2256.56     2315.91     72.38 o
  -6  -1   0     2256.56     2298.14     68.43 o
  -6   1   0     2256.57     2241.24     69.24 o
   6  -1   0     2256.57     2347.19     72.94 o
   6  -1   0     2256.57     2220.38     67.39 o
  -6  -1   0     2256.56     2252.41     73.12 o
  -6   1   0     2256.57     2298.45     73.49 o
   7   1   0     1350.32     1299.14     38.88 o
  -7  -1   0     1350.32     1274.21     47.89 o
  -7   1   0     1350.32     1185.04     43.94 o
   7   1   0     1350.32     1317.66     47.08 o
   7  -1   0     1350.32     1288.04     47.70 o
   7  -1   0     1350.32     1240.83     41.65 o
  -7  -1   0     1350.32     1280.01     43.38 o
  -7   1   0     1350.32     1285.44     48.13 o
  -8   1   0        9.51       -6.60     13.08 o
  -8   1   0        9.51        5.37     11.60 o
   8  -1   0        9.51        8.82      8.39 o
  -8  -1   0        9.51       27.83     14.01 o
  -8  -1   0        9.51       20.30     12.22 o
   8   1   0        9.51       13.64      6.60 o
  -9  -1   0     4389.35     4104.52    129.59 o
   9  -1   0     4389.36     3998.44    117.25 o
  -9   1   0     4389.36     4102.79    122.80 o
  -9  -1   0     4389.35     4134.14    122.31 o
  -9   1   0     4389.36     4127.78    129.90 o
   9   1   0     4389.35     4210.60    113.98 o
 -10  -1   0      114.04       60.10     20.80 o
  10  -1   0      114.04       61.28     11.11 o
 -10   1   0      114.04       56.15     20.12 o
  10   1   0      114.04       70.90      6.91 o
 -10   1   0      114.04       74.73     18.33 o
 -11  -1   0        1.05      -20.49     16.23 o
 -11  -1   0        1.05       -4.57     19.93 o
  11  -1   0        1.05       -7.47     10.68 o
 -11   1   0        1.05      -24.71     16.48 o
 -11   1   0        1.05       -8.21     19.75 o
  12  -1   0       24.11       31.10     10.12 o
 -12  -1   0       24.11       11.48     23.08 o
 -12  -1   0       24.11       40.11     19.81 o
 -12   1   0       24.11       46.65     21.84 o
 -12   1   0       24.11       27.15     23.88 o
 -13   1   0       10.86        0.43     22.15 o
 -13  -1   0       10.86       -3.21     21.97 o
 -13  -1   0       10.86       -7.40     24.19 o
 -13   1   0       10.86      -12.84     24.19 o
   0  -2   0    75039.90    61707.70   1718.45 o
   1  -2   0    10841.48    10982.27    305.70 o
  -1   2   0    10841.48    10996.89    306.07 o
   2  -2   0     5041.22     5351.58    147.61 o
  -2  -2   0     5041.21     5509.31    147.48 o
   2  -2   0     5041.22     5386.51    152.79 o
  -2   2   0     5041.22     5460.50    153.04 o
  -2   2   0     5041.22     5399.47    147.91 o
  -3   2   0      888.27      909.02     29.31 o
  -3   2   0      888.27      921.61     31.22 o
   3   2   0      888.27      927.29     26.41 o
  -3  -2   0      888.27      929.33     27.77 o
   3  -2   0      888.27      919.08     31.29 o
   3  -2   0      888.27      946.85     29.50 o
  -4   2   0     2426.31     2513.81     76.39 o
   4  -2   0     2426.31     2594.58     76.46 o
  -4  -2   0     2426.31     2593.53     71.52 o
   4  -2   0     2426.31     2471.78     72.82 o
  -4  -2   0     2426.31     2441.36     75.78 o
  -4   2   0     2426.31     2467.65     72.94 o
   4   2   0     2426.31     2615.07     69.79 o
  -5   2   0     2089.88     2174.29     68.31 o
  -5  -2   0     2089.88     2174.60     63.00 o
   5  -2   0     2089.88     2178.30     64.24 o
   5  -2   0     2089.88     2118.07     67.82 o
   5   2   0     2089.88     2159.54     59.92 o
  -5  -2   0     2089.88     2142.51     67.82 o
  -5   2   0     2089.88     2104.93     64.61 o
  -6   2   0      142.60      117.86     13.02 o
  -6  -2   0      142.60      137.73     14.56 o
  -6  -2   0      142.60      104.41     10.74 o
   6  -2   0      142.60      134.03     13.70 o
  -6   2   0      142.60      113.60     14.32 o
   6  -2   0      142.60      128.04     11.48 o
   6   2   0      142.60      121.63      8.64 o
  -7  -2   0        7.06        0.31     11.48 o
   7  -2   0        7.06       -1.23     10.49 o
  -7  -2   0        7.06       21.29      9.94 o
  -7   2   0        7.06        5.00     10.37 o
   7   2   0        7.06        4.26      4.63 o
   7  -2   0        7.06       -2.10      8.27 o
  -7   2   0        7.06      -15.06     11.60 o
   8  -2   0      556.75      456.64     24.13 o
  -8   2   0      556.75      517.79     30.55 o
  -8  -2   0      556.75      442.94     29.19 o
  -8  -2   0      556.75      437.63     25.05 o
  -9   2   0     2112.58     2031.06     69.11 o
  -9  -2   0     2112.58     2073.15     74.36 o
  -9  -2   0     2112.58     2012.37     68.31 o
   9  -2   0     2112.58     2133.56     65.47 o
  -9   2   0     2112.58     2096.54     74.91 o
 -10  -2   0     2652.81     2418.96     81.58 o
 -10  -2   0     2652.81     2615.50     90.03 o
 -10   2   0     2652.81     2501.03     89.42 o
 -10   2   0     2652.81     2567.55     83.80 o
 -11   2   0      759.51      763.02     40.85 o
 -11  -2   0      759.52      728.34     39.49 o
 -11   2   0      759.51      717.91     44.24 o
 -11  -2   0      759.52      713.41     44.06 o
  12  -2   0        8.02      -12.90     11.60 o
 -12  -2   0        8.02        3.58     22.28 o
 -12   2   0        8.02      -27.89     21.47 o
 -12   2   0        8.02      -19.56     18.14 o
 -12  -2   0        8.02      -14.62     18.33 o
 -13   2   0      146.10      131.56     25.18 o
 -13  -2   0      146.10      200.86     32.40 o
  13  -2   0      146.10      140.26     13.51 o
 -13  -2   0      146.10      139.15     26.97 o
 -13   2   0      146.10      111.75     29.74 o
  -1  -3   0     2809.79     2913.49     83.74 o
  -1   3   0     2809.79     2910.84     84.17 o
   1  -3   0     2809.79     2932.87     84.17 o
  -2  -3   0    22514.54    24999.90    652.19 o
  -2   3   0    22514.55    24223.12    670.58 o
   2  -3   0    22514.55    24295.75    669.97 o
   2  -3   0    22514.55    23676.63    649.79 o
   3  -3   0      676.94      766.91     28.39 o
  -3   3   0      676.94      774.75     28.45 o
  -3  -3   0      676.94      800.73     24.37 o
   3  -3   0      676.94      790.91     26.23 o
  -3   3   0      676.94      780.05     26.29 o
   4  -3   0     9418.21     9645.24    270.41 o
  -4   3   0     9418.21     9595.75    261.77 o
  -4   3   0     9418.21     9593.03    270.65 o
   4  -3   0     9418.21     9745.95    261.33 o
  -4  -3   0     9418.20     9515.34    259.79 o
  -5  -3   0     7547.32     7170.49    205.30 o
   5  -3   0     7547.34     7261.64    205.61 o
   5  -3   0     7547.34     7161.91    198.02 o
  -5   3   0     7547.34     7066.82    205.80 o
  -5  -3   0     7547.32     7268.79    196.48 o
  -5   3   0     7547.34     7220.97    198.76 o
   6  -3   0     5421.71     5319.68    148.90 o
  -6  -3   0     5421.71     5118.14    155.07 o
   6  -3   0     5421.71     5425.01    155.87 o
  -6   3   0     5421.71     5208.79    149.77 o
  -6   3   0     5421.71     5242.30    156.00 o
  -6  -3   0     5421.71     5481.29    147.85 o
  -7   3   0      197.46      185.68     16.23 o
  -7   3   0      197.46      209.38     19.13 o
   7  -3   0      197.46      193.39     14.56 o
  -7  -3   0      197.46      194.20     14.75 o
   7  -3   0      197.46      208.57     18.57 o
  -7  -3   0      197.46      190.93     17.71 o
  -8  -3   0      845.50      769.50     37.83 o
   8  -3   0      845.50      834.36     33.20 o
  -8   3   0      845.50      757.22     34.62 o
  -8  -3   0      845.50      839.85     33.82 o
  -8   3   0      845.50      816.03     38.94 o
  -9  -3   0     2038.56     1945.10     66.21 o
  -9   3   0     2038.56     2107.52     73.80 o
   9  -3   0     2038.56     2068.71     65.23 o
  -9   3   0     2038.56     1891.48     67.45 o
  -9  -3   0     2038.56     2007.80     72.63 o
 -10  -3   0      467.27      544.51     32.40 o
 -10  -3   0      467.27      528.04     37.21 o
 -10   3   0      467.27      487.56     36.59 o
 -10   3   0      467.27      526.06     32.34 o
 -11   3   0        0.66      -11.91     19.87 o
 -11  -3   0        0.66      -16.78     16.48 o
 -11   3   0        0.66       -6.97     17.28 o
 -11  -3   0        0.66        3.02     20.73 o
 -12  -3   0       50.28       63.56     22.21 o
 -12   3   0       50.28       45.66     24.07 o
 -12  -3   0       50.28       41.96     24.31 o
 -12   3   0       50.28       32.21     19.68 o
  12  -3   0       50.28       26.78     14.87 o
 -13   3   0        5.28       30.61     21.60 o
 -13  -3   0        5.28       38.57     22.15 o
 -13  -3   0        5.28       37.95     25.98 o
 -13   3   0        5.28        8.76     25.36 o
  13  -3   0        5.28        1.67     13.08 o
   0   4   0      197.34      262.38     13.45 o
   0  -4   0      197.34      302.99     14.44 o
  -1   4   0    39815.11    40749.56   1106.67 o
   1  -4   0    39815.11    40734.20   1105.87 o
  -1  -4   0    39815.09    39127.81   1113.96 o
  -2  -4   0    12598.47    14451.94    380.49 o
   2  -4   0    12598.47    13915.57    380.74 o
   2  -4   0    12598.47    14369.80    393.39 o
  -2   4   0    12598.47    13915.69    393.45 o
  -3   4   0    12106.09    12723.43    350.13 o
  -3  -4   0    12106.09    12965.75    337.36 o
   3  -4   0    12106.09    12218.41    349.58 o
   3  -4   0    12106.09    12240.81    338.22 o
  -4  -4   0     6587.50     6932.73    192.10 o
  -4   4   0     6587.51     7102.49    194.32 o
  -4   4   0     6587.51     6931.99    201.35 o
   4  -4   0     6587.51     7405.48    201.79 o
   4  -4   0     6587.51     6963.34    193.83 o
  -5   4   0     2037.25     1873.34     57.88 o
   5  -4   0     2037.25     1865.87     61.71 o
  -5   4   0     2037.25     1801.14     61.34 o
   5  -4   0     2037.25     1829.96     57.27 o
  -5  -4   0     2037.24     1931.10     55.48 o
   6  -4   0       33.83       21.72     12.03 o
  -6  -4   0       33.83       31.90      9.07 o
  -6   4   0       33.83       20.49     10.49 o
  -6  -4   0       33.83       27.09     11.48 o
   6  -4   0       33.83       17.34      9.87 o
  -6   4   0       33.83       25.49     13.02 o
  -7  -4   0      790.88      710.51     34.12 o
  -7   4   0      790.88      749.38     36.16 o
  -7  -4   0      790.88      772.65     29.93 o
   7  -4   0      790.88      766.85     36.04 o
   7  -4   0      790.88      744.69     31.59 o
  -7   4   0      790.88      748.58     32.21 o
  -8  -4   0        3.44        8.27     13.58 o
   8  -4   0        3.44       -5.49     10.12 o
  -8   4   0        3.44       -9.32     12.84 o
  -8  -4   0        3.44       10.18     10.80 o
  -8   4   0        3.44        0.99     14.38 o
  -9   4   0      844.92      784.25     37.83 o
  -9   4   0      844.92      834.29     42.89 o
  -9  -4   0      844.92      880.70     36.22 o
   9  -4   0      844.92      864.96     36.28 o
  -9  -4   0      844.92      810.17     41.84 o
 -10   4   0      341.35      429.37     32.34 o
 -10  -4   0      341.35      326.13     25.61 o
 -10   4   0      341.35      390.92     29.50 o
 -10  -4   0      341.35      356.61     30.11 o
 -11   4   0     1199.57     1173.20     56.65 o
 -11  -4   0     1199.57     1099.58     55.23 o
 -11   4   0     1199.57     1160.05     50.29 o
 -11  -4   0     1199.57     1121.48     48.44 o
 -12  -4   0        5.35        7.53     18.88 o
  12  -4   0        5.35      -21.84     14.56 o
 -12   4   0        5.35      -33.79     22.52 o
 -12   4   0        5.35        5.37     21.23 o
 -12  -4   0        5.35        5.12     23.08 o
 -13  -4   0      381.07      499.16     41.78 o
  13  -4   0      381.07      408.26     26.78 o
 -13   4   0      381.07      356.49     39.80 o
 -13   4   0      381.07      399.99     34.74 o
 -13  -4   0      381.07      374.63     32.83 o
  -1  -5   0     5111.43     5285.99    150.57 o
  -1   5   0     5111.43     5306.29    151.00 o
   1  -5   0     5111.43     5276.24    151.06 o
  -2  -5   0      871.21      990.73     29.13 o
   2  -5   0      871.21      914.15     33.82 o
  -2   5   0      871.21      922.41     33.57 o
  -2  -5   0      871.21      916.12     32.40 o
   3  -5   0      162.93      202.59     13.39 o
   3  -5   0      162.93      181.55     13.76 o
  -3  -5   0      162.93      196.29     10.86 o
  -3   5   0      162.93      164.45     13.45 o
   4  -5   0    19976.55    20828.24    574.32 o
  -4   5   0    19976.55    20407.27    574.57 o
  -4  -5   0    19976.52    20811.58    554.76 o
  -5  -5   0     2733.76     2870.79     80.53 o
  -5   5   0     2733.77     2702.14     87.56 o
  -5   5   0     2733.77     2741.08     82.94 o
   5  -5   0     2733.77     2879.43     88.00 o
  -6   5   0     8670.77     8798.17    243.62 o
  -6  -5   0     8670.76     8891.78    240.79 o
  -6   5   0     8670.77     8469.70    252.39 o
   6  -5   0     8670.77     9056.05    253.07 o
  -6  -5   0     8670.76     8777.13    251.58 o
  -7   5   0     1010.90     1082.05     40.73 o
  -7  -5   0     1010.90     1075.88     43.50 o
  -7   5   0     1010.90     1031.76     44.68 o
   7  -5   0     1010.90     1069.71     45.42 o
  -7  -5   0     1010.90     1047.06     37.64 o
  -8  -5   0     1552.71     1486.86     49.68 o
  -8   5   0     1552.71     1408.49     52.45 o
  -8  -5   0     1552.71     1428.30     55.29 o
  -8   5   0     1552.71     1389.11     56.52 o
  -9  -5   0       29.79       37.15     18.02 o
  -9  -5   0       29.79       44.99     14.19 o
  -9   5   0       29.79       37.09     16.41 o
  -9   5   0       29.79       56.09     19.07 o
 -10  -5   0      208.22      231.53     22.77 o
 -10   5   0      208.22      241.77     23.88 o
 -10   5   0      208.22      261.64     28.26 o
 -10  -5   0      208.22      184.38     25.92 o
 -11  -5   0      398.09      445.53     35.85 o
 -11   5   0      398.09      318.17     33.45 o
 -11  -5   0      398.09      376.23     27.52 o
 -11   5   0      398.09      336.68     28.26 o
  12  -5   0      142.49      127.61     19.44 o
 -12   5   0      142.49      136.50     24.13 o
 -12  -5   0      142.49      204.07     30.73 o
 -12   5   0      142.49      158.22     30.24 o
 -12  -5   0      142.49      173.65     25.86 o
   0   6   0    13570.48    14638.60    405.98 o
   0  -6   0    13570.48    14536.97    405.92 o
  -1  -6   0    15966.05    15682.03    434.12 o
  -1   6   0    15966.07    15535.90    434.55 o
   1  -6   0    15966.07    15654.88    434.67 o
  -2  -6   0        4.06       12.47      7.59 o
   2  -6   0        4.06       -0.25      8.58 o
  -2   6   0        4.06      -12.13      8.08 o
  -2  -6   0        4.06       -1.05      5.80 o
   3  -6   0      731.11      691.69     30.61 o
  -3  -6   0      731.11      746.11     29.13 o
  -3  -6   0      731.11      739.88     24.99 o
  -3   6   0      731.11      722.54     30.85 o
   4  -6   0     1791.47     2097.34     67.26 o
  -4   6   0     1791.47     2019.15     66.71 o
  -4  -6   0     1791.46     2018.66     59.98 o
   5  -6   0       26.14       23.94     12.34 o
  -5  -6   0       26.14       23.57      8.45 o
  -5   6   0       26.14       41.59     13.27 o
  -6   6   0      257.29      273.00     22.28 o
  -6  -6   0      257.29      340.32     19.50 o
   6  -6   0      257.29      317.55     22.89 o
  -7  -6   0        9.11        2.59     10.06 o
  -7   6   0        9.11      -15.18     13.51 o
  -7   6   0        9.11        4.69     11.60 o
  -7  -6   0        9.11       17.22     13.08 o
  -8   6   0       82.08       62.33     18.33 o
  -8  -6   0       82.08       69.73     13.64 o
  -8   6   0       82.08       75.53     16.35 o
  -8  -6   0       82.08       58.01     16.85 o
  -9  -6   0     1588.33     1679.02     63.81 o
  -9   6   0     1588.33     1453.17     57.70 o
  -9   6   0     1588.33     1548.20     63.74 o
  -9  -6   0     1588.33     1668.03     56.59 o
 -10   6   0        6.65       11.35     19.99 o
 -10  -6   0        6.65       -4.75     16.29 o
 -10   6   0        6.65       22.03     18.57 o
 -10  -6   0        6.65       -4.44     19.99 o
 -11  -6   0      912.20      949.07     51.34 o
 -11   6   0      912.20      863.85     46.71 o
 -11  -6   0      912.20      987.39     45.66 o
 -11   6   0      912.20      903.65     51.90 o
 -12  -6   0        9.92      -28.20     23.33 o
  12  -6   0        9.92       -3.89     16.97 o
 -12   6   0        9.92      -21.35     24.25 o
 -12   6   0        9.92        1.79     21.97 o
   1  -7   0       92.42       90.71     12.22 o
  -1  -7   0       92.42      112.62     11.97 o
  -1   7   0       92.42       77.14     11.60 o
  -2  -7   0     1929.50     2059.14     60.35 o
   2  -7   0     1929.49     2109.86     66.89 o
  -2  -7   0     1929.50     2063.28     65.29 o
  -2   7   0     1929.49     2015.33     66.27 o
  -3  -7   0        5.77        4.75      7.03 o
  -3   7   0        5.77      -14.07      9.38 o
  -3  -7   0        5.77        4.75      8.76 o
   3  -7   0        5.77       -2.41      4.75 o
   3  -7   0        5.77       -3.33      9.75 o
  -4  -7   0     3593.63     3809.25    106.26 o
   4  -7   0     3593.64     3869.35    115.02 o
  -4  -7   0     3593.63     3663.86    112.93 o
  -4   7   0     3593.64     3706.93    114.35 o
  -5   7   0     2377.59     2342.88     79.42 o
   5  -7   0     2377.59     2418.78     80.28 o
  -5  -7   0     2377.59     2473.33     71.89 o
   6  -7   0     7404.22     8109.38    225.85 o
  -6   7   0     7404.22     7536.30    224.99 o
  -6  -7   0     7404.21     7501.12    212.52 o
  -7  -7   0      205.86      208.64     16.54 o
  -7   7   0      205.86      174.33     21.47 o
  -8   7   0     1565.50     1612.13     63.81 o
  -8  -7   0     1565.50     1592.32     54.61 o
  -8  -7   0     1565.50     1630.95     61.89 o
  -9   7   0      387.44      328.84     29.62 o
  -9  -7   0      387.45      315.14     28.69 o
  -9  -7   0      387.45      417.09     27.58 o
  -9   7   0      387.44      389.07     29.68 o
 -10   7   0     1370.27     1494.45     65.35 o
 -10  -7   0     1370.27     1452.06     56.46 o
 -10   7   0     1370.27     1447.98     58.56 o
 -10  -7   0     1370.27     1473.10     64.67 o
 -11  -7   0      169.38      148.90     28.14 o
 -11   7   0      169.38      148.90     23.70 o
 -11   7   0      169.38      135.57     28.14 o
 -12   7   0        3.67      -20.30     21.41 o
  12  -7   0        3.67       -4.50     16.54 o
 -12   7   0        3.67      -28.26     24.13 o
 -12  -7   0        3.67        4.38     24.68 o
   0  -8   0     4839.10     5174.05    149.33 o
   0   8   0     4839.10     5011.14    148.53 o
  -1   8   0     5182.94     5199.90    149.21 o
  -1  -8   0     5182.95     5056.12    148.72 o
   1  -8   0     5182.94     4988.24    149.52 o
  -2   8   0      265.49      240.23     19.01 o
  -2  -8   0      265.49      281.39     16.23 o
  -2  -8   0      265.49      309.22     21.35 o
   2  -8   0      265.49      276.02     19.99 o
  -3  -8   0     1094.68     1088.10     41.10 o
   3  -8   0     1094.68     1100.87     43.63 o
   3  -8   0     1094.68     1086.74     39.00 o
  -3   8   0     1094.68     1040.40     42.64 o
  -3  -8   0     1094.68     1057.80     36.10 o
  -4  -8   0      859.47      946.97     32.64 o
  -4   8   0      859.47      904.03     39.55 o
  -4  -8   0      859.47      884.65     37.52 o
   4  -8   0      859.47      904.89     39.80 o
  -5  -8   0     1745.56     1821.07     63.87 o
  -5  -8   0     1745.56     1798.73     57.08 o
   5  -8   0     1745.56     1894.63     66.40 o
  -5   8   0     1745.56     1840.57     65.10 o
   6  -8   0       25.45       24.44     15.37 o
  -6   8   0       25.45       10.18     14.93 o
  -6  -8   0       25.45       36.41     11.42 o
  -7  -8   0      143.01      155.07     15.43 o
  -7   8   0      143.01      117.86     20.98 o
  -8   8   0       80.21       34.19     19.01 o
  -8  -8   0       80.21       20.06     18.08 o
  -8  -8   0       80.21       59.30     15.55 o
  -9  -8   0      193.65      181.18     25.42 o
  -9   8   0      193.65      185.80     26.66 o
  -9  -8   0      193.65      212.52     20.86 o
 -10  -8   0      844.08      825.90     49.12 o
 -10   8   0      844.08      887.30     51.09 o
 -11  -8   0       63.67       57.82     25.73 o
 -11   8   0       63.68       34.31     25.12 o
  -1   9   0      134.08      113.98     16.11 o
   1  -9   0      134.08      147.42     16.85 o
  -1  -9   0      134.08      151.80     16.17 o
  -1  -9   0      134.08      151.93     13.14 o
  -2  -9   0       34.46       41.16     10.49 o
   2  -9   0       34.46       32.64     14.07 o
  -2   9   0       34.46       17.77     13.02 o
  -2  -9   0       34.46       40.42     12.71 o
  -3  -9   0      528.81      480.34     28.14 o
   3  -9   0      528.81      455.28     30.30 o
  -3   9   0      528.81      441.58     29.25 o
   3  -9   0      528.81      484.41     22.28 o
  -3  -9   0      528.81      500.64     22.52 o
  -4  -9   0     2884.18     2956.56     94.97 o
   4  -9   0     2884.19     2996.98     96.76 o
  -4   9   0     2884.19     3014.51     96.82 o
  -4  -9   0     2884.18     3044.00     88.30 o
  -5  -9   0     1704.71     1728.51     54.55 o
   5  -9   0     1704.71     1693.27     64.18 o
  -5  -9   0     1704.71     1627.99     60.72 o
  -5   9   0     1704.71     1692.04     62.82 o
  -6  -9   0     2797.23     3039.01     97.13 o
  -6   9   0     2797.23     2901.15     98.24 o
  -6  -9   0     2797.23     2926.63     88.37 o
  -7  -9   0       58.93       72.51     14.07 o
  -7   9   0       58.93       42.08     19.13 o
  -8   9   0      110.10      109.35     23.14 o
  -8  -9   0      110.10       98.36     16.48 o
  -9   9   0      588.36      631.09     43.63 o
  -9  -9   0      588.36      578.51     41.16 o
 -10   9   0      236.05      209.93     31.10 o
 -10  -9   0      236.05      253.25     31.04 o
 -11  -9   0       60.36       61.15     25.79 o
  11  -9   0       60.36       17.15     18.70 o
 -11   9   0       60.36       73.00     28.08 o
   0 -10   0     6503.00     6947.17    202.83 o
   0  10   0     6503.00     6962.60    201.97 o
  -1 -10   0     1380.74     1381.58     52.33 o
   1 -10   0     1380.74     1346.90     53.44 o
  -1  10   0     1380.74     1369.68     51.77 o
  -1 -10   0     1380.74     1413.06     47.21 o
  -2 -10   0       74.39       71.77     12.28 o
  -2 -10   0       74.39       74.67     14.87 o
  -2  10   0       74.39       52.21     15.55 o
   2 -10   0       74.39       46.16     15.86 o
   3 -10   0      271.45      262.14     18.08 o
  -3 -10   0      271.45      249.61     18.70 o
   3 -10   0      271.45      263.99     22.71 o
  -3  10   0      271.45      231.28     21.91 o
  -3 -10   0      271.45      262.94     21.10 o
   4 -10   0       83.34       97.13     18.02 o
  -4 -10   0       83.35       82.13     13.14 o
  -4  10   0       83.34       76.33     17.53 o
  -4 -10   0       83.35       63.81     16.04 o
  -5  10   0       42.78       38.69     17.83 o
  -5 -10   0       42.78       41.10     16.11 o
  -5 -10   0       42.78       16.60     12.53 o
   5 -10   0       42.78       53.07     17.96 o
  -6 -10   0      417.47      445.10     25.92 o
  -6  10   0      417.47      436.15     34.12 o
  -6 -10   0      417.47      456.76     32.64 o
  -7 -10   0       25.42       26.66     14.01 o
  -7  10   0       25.42       16.72     19.81 o
  -8  10   0       14.18       18.57     21.17 o
  -9  10   0      504.72      533.59     42.39 o
  -9 -10   0      504.71      526.68     41.65 o
 -10 -10   0      741.02      826.83     50.05 o
 -10  10   0      741.02      690.58     49.86 o
  -1 -11   0      288.40      338.65     23.26 o
  -1  11   0      288.40      343.71     27.21 o
  -1 -11   0      288.40      357.72     25.24 o
   1 -11   0      288.40      330.02     25.61 o
  -2  11   0      131.71       89.85     17.71 o
  -2 -11   0      131.71      127.30     17.71 o
  -2 -11   0      131.71      129.22     15.18 o
   2 -11   0      131.71      126.93     19.62 o
   3 -11   0       14.00       -2.22     16.11 o
  -3 -11   0       14.00       22.46     14.75 o
  -3 -11   0       14.00       10.24     12.09 o
   3 -11   0       14.00        9.56     10.92 o
  -3  11   0       14.00       -8.39     15.30 o
  -4  11   0      217.21      229.99     23.33 o
  -4 -11   0      217.21      204.99     17.90 o
   4 -11   0      217.21      215.79     23.39 o
  -4 -11   0      217.21      215.49     22.15 o
  -5 -11   0     3147.06     3129.72     95.96 o
  -5  11   0     3147.05     3218.95    106.38 o
   5 -11   0     3147.05     3209.81    106.88 o
  -6  11   0       39.74       44.31     20.30 o
  -6 -11   0       39.74       22.71     14.19 o
  -7  11   0      727.34      680.95     43.69 o
  -8  11   0       29.28       22.28     22.96 o
  -9  11   0      120.58      114.72     28.08 o
  -9 -11   0      120.58      154.33     29.37 o
   0 -12   0     2037.19     2294.62     80.22 o
   0 -12   0     2037.19     2280.67     73.43 o
   0  12   0     2037.19     2265.12     77.69 o
   1 -12   0        8.78       21.04     16.85 o
  -1  12   0        8.78        8.15     15.12 o
  -1 -12   0        8.78       23.02     16.54 o
  -1 -12   0        8.78       22.21     14.32 o
   1 -12   0        8.78        0.56     14.93 o
  -2 -12   0       60.70       47.52     14.87 o
   2 -12   0       60.70       51.34     18.64 o
  -2  12   0       60.70       51.22     17.59 o
  -2 -12   0       60.70       57.39     17.28 o
   3 -12   0      217.29      224.49     25.18 o
  -3 -12   0      217.29      229.99     19.62 o
  -3  12   0      217.29      241.28     24.74 o
  -4  12   0      636.09      718.65     41.47 o
  -4 -12   0      636.09      687.18     34.00 o
   4 -12   0      636.09      656.14     42.33 o
  -5 -12   0      177.43      176.49     19.93 o
  -5  12   0      177.43      173.77     25.24 o
  -6  12   0      118.38       77.01     22.96 o
  -7  12   0      137.61      103.36     25.73 o
   9 -12   0       63.63       34.56     21.91 o
   1 -13   0       47.94       68.80     18.33 o
  -1 -13   0       47.93       76.46     17.53 o
  -1  13   0       47.94       31.41     17.46 o
   2 -13   0       35.09       28.14     16.66 o
  -2  13   0       35.09       45.66     18.76 o
  -2 -13   0       35.09       35.79     16.54 o
  -3 -13   0       84.52       92.25     17.22 o
  -3  13   0       84.52       65.47     20.86 o
   3 -13   0       84.52       52.51     18.33 o
  -4 -13   0      160.49      173.71     20.98 o
   7 -13   0        4.71      -12.59     20.73 o
   8 -13   0       18.05       23.45     22.03 o
   0 -14   0      904.06     1014.91     44.31 o
   1 -14   0       93.89       63.81     19.50 o
  -1 -14   0       93.89      112.31     20.86 o
  -2 -14   0      170.75      188.27     22.52 o
   2 -14   0      170.75      154.39     22.46 o
   3 -14   0      148.27      140.69     23.45 o
   4 -14   0      330.98      369.57     29.50 o
   5 -14   0       39.78       63.56     22.59 o
   6 -14   0      101.86       89.11     22.65 o
   1 -15   0       31.74       45.23     19.75 o
  -1 -15   0       31.74       30.30     18.57 o
   2 -15   0        9.19       13.51     20.24 o
   3 -15   0      125.04       95.46     22.71 o
   4 -15   0      154.29      157.73     24.87 o
   5 -15   0      321.18      359.33     32.71 o
   0 -16   0      455.50      527.98     36.90 o
   1 -16   0       85.77       99.97     24.93 o
   2 -16   0       61.39       20.98     22.77 o
 -13   0   1      836.80      932.90     55.60 o
 -13   0   1      836.80      961.85     48.87 o
 -11   0   1      386.92      362.97     31.35 o
 -11   0   1      386.92      326.62     26.35 o
   7   0  -1      300.18      249.79     18.27 o
  -7   0   1      300.18      212.21     18.27 o
   7   0  -1      300.18      200.92     14.81 o
  -7   0   1      300.18      256.64     18.33 o
  -5   0   1    19247.70    19088.75    507.49 o
   5   0  -1    19247.70    18700.73    522.85 o
  -5   0   1    19247.70    18614.21    523.53 o
   5   0  -1    19247.70    18924.98    506.13 o
   3   0  -1    13729.26    13772.90    367.72 o
  -3   0   1    13729.26    13633.13    379.81 o
  -3   0   1    13729.26    13707.24    368.27 o
   3   0  -1    13729.26    13586.05    379.44 o
   1   0   1    47111.95    45078.76   1275.20 o
   3   0   1     4447.13     4996.39    142.24 o
  -3   0  -1     4447.13     5028.42    142.61 o
  -3   0  -1     4447.13     4984.17    137.24 o
  -5   0  -1     4776.48     5138.19    147.61 o
  -5   0  -1     4776.48     5070.93    141.44 o
   5   0   1     4776.48     5001.33    146.68 o
  -7   0  -1      186.73      170.01     17.71 o
   9   0   1     5506.85     5336.96    145.94 o
  -9   0  -1     5506.85     5133.63    162.85 o
  -9   0  -1     5506.85     5356.58    155.32 o
   9   0   1     5506.85     5513.44    146.25 o
 -11   0  -1     1810.65     1924.37     71.15 o
 -11   0  -1     1810.65     2029.27     78.00 o
 -13   0  -1      280.49      320.57     32.34 o
 -13   0  -1      280.49      354.02     37.33 o
 -13  -1   1        1.89       -5.00     24.07 o
  13  -1  -1        1.89       -2.34     11.66 o
 -13   1   1        1.89       30.30     22.65 o
 -13   1   1        1.89      -19.62     23.57 o
 -13  -1   1        1.89       20.55     21.84 o
 -12  -1   1        0.71       -5.92     21.04 o
 -12  -1   1        0.71      -21.97     17.65 o
 -12   1   1        0.71      -18.88     17.71 o
 -12   1   1        0.71        3.58     21.84 o
 -11   1   1        2.65      -12.03     19.01 o
 -11  -1   1        2.65        6.36     19.50 o
 -11  -1   1        2.65       -5.74     17.59 o
 -11   1   1        2.65      -20.73     17.22 o
  11   1  -1        2.65       -9.50      8.02 o
  10  -1  -1      364.93      385.31     23.20 o
  10   1  -1      364.93      375.43     19.62 o
 -10  -1   1      364.93      400.49     28.20 o
 -10   1   1      364.93      378.15     26.72 o
 -10   1   1      364.93      413.75     32.58 o
 -10  -1   1      364.93      388.39     30.36 o
  -9  -1   1      490.96      441.77     32.09 o
   9   1  -1      490.96      375.86     19.68 o
  -9   1   1      490.96      507.12     28.45 o
  -9  -1   1      490.96      532.85     28.14 o
   9  -1  -1      490.96      490.15     24.31 o
  -9   1   1      490.96      511.62     32.64 o
  -8   1   1     4826.60     4462.67    129.96 o
  -8  -1   1     4826.59     4402.20    135.94 o
  -8  -1   1     4826.59     4479.40    129.16 o
   8  -1  -1     4826.60     4552.28    127.00 o
  -8   1   1     4826.60     4583.62    136.68 o
   8   1  -1     4826.59     4234.79    124.47 o
  -7   1   1      653.97      723.34     33.63 o
   7   1  -1      653.97      715.32     32.58 o
  -7  -1   1      653.97      755.37     29.93 o
   7  -1  -1      653.97      680.09     28.14 o
   7  -1  -1      653.97      703.84     33.14 o
  -7  -1   1      653.97      713.90     33.26 o
  -7   1   1      653.97      687.92     29.81 o
   7   1  -1      653.97      733.59     26.16 o
   6  -1  -1     8331.84     8761.64    233.13 o
   6   1  -1     8331.83     8635.75    231.41 o
  -6  -1   1     8331.83     8243.78    233.32 o
   6  -1  -1     8331.84     8632.98    242.33 o
  -6   1   1     8331.84     8438.47    242.64 o
   6   1  -1     8331.83     8728.38    241.96 o
  -6  -1   1     8331.83     8349.06    242.39 o
  -6   1   1     8331.84     8198.74    233.87 o
  -5   1   1      136.15      139.21     11.35 o
   5  -1  -1      136.15      136.50     12.28 o
   5   1  -1      136.15      143.16      9.56 o
   5  -1  -1      136.15      142.30     10.55 o
  -5  -1   1      136.15      142.24     10.74 o
   5   1  -1      136.15      161.00     12.71 o
  -5   1   1      136.15      156.62     13.45 o
  -4   1   1    12542.31    11629.71    322.80 o
  -4   1   1    12542.31    12050.99    333.41 o
  -4  -1   1    12542.31    11767.51    333.29 o
   4  -1  -1    12542.31    11827.61    332.79 o
  -4  -1   1    12542.31    12078.33    322.36 o
   4   1  -1    12542.31    12093.88    321.44 o
   4  -1  -1    12542.31    11950.22    322.43 o
   4   1  -1    12542.31    12090.92    332.92 o
  -3  -1   1     8030.74     8262.05    234.98 o
   3   1  -1     8030.74     8494.50    234.68 o
  -3  -1   1     8030.74     8451.49    226.96 o
  -3   1   1     8030.74     8235.08    227.33 o
   3   1  -1     8030.74     8591.88    226.59 o
  -3   1   1     8030.74     8316.97    234.86 o
   3  -1  -1     8030.74     8278.22    227.09 o
   3  -1  -1     8030.74     8496.35    234.61 o
   2  -1  -1     4085.40     3920.82    109.16 o
  -2  -1   1     4085.40     4028.37    109.29 o
  -2   1   1     4085.40     3910.14    113.17 o
  -2  -1   1     4085.40     3923.28    113.30 o
   2  -1  -1     4085.40     3943.34    113.11 o
   2   1  -1     4085.40     4055.03    109.04 o
  -2   1   1     4085.40     3985.61    109.47 o
  -1   1   1        0.02       -0.31      0.56 o
   1  -1  -1        0.02       -0.37      1.91 o
  -1   1   1        0.02        0.99      1.85 o
   1   1  -1        0.02       -1.36      1.73 o
   1  -1  -1        0.02        1.79      1.54 o
  -1  -1   1        0.02        1.11      1.54 o
   1  -1   1       26.56       28.14      2.96 o
   1  -1   1       26.56       16.85      2.90 o
  -1   1  -1       26.56       29.56      3.15 o
  -1   1  -1       26.56       30.30      3.02 o
   1  -1   1       26.56       23.88      3.39 o
   1  -1   1       26.56       23.70      2.65 o
  -1   1  -1       26.56       30.92      3.58 o
  -2  -1  -1     2457.06     2459.26     66.58 o
   2  -1   1     2457.07     2306.78     68.25 o
  -2  -1  -1     2457.06     2399.65     68.13 o
  -2   1  -1     2457.07     2232.48     68.25 o
  -2   1  -1     2457.07     2353.61     65.90 o
   2  -1   1     2457.07     2388.42     65.72 o
  -3   1  -1       33.06       22.65      6.05 o
   3  -1   1       33.06       25.86      5.80 o
   3   1   1       33.06       30.92      5.43 o
   3  -1   1       33.06       35.85      5.12 o
  -3  -1  -1       33.06       29.68      4.07 o
  -4  -1  -1    12429.56    11666.18    328.60 o
  -4   1  -1    12429.58    11899.99    318.72 o
  -4  -1  -1    12429.56    11814.53    317.24 o
   4   1   1    12429.56    11817.18    327.86 o
   4  -1   1    12429.58    11796.63    328.35 o
   4  -1   1    12429.58    11774.48    317.55 o
  -4   1  -1    12429.58    11635.88    328.84 o
   5  -1   1     5301.32     5275.19    152.48 o
  -5  -1  -1     5301.34     5187.81    152.67 o
  -5   1  -1     5301.32     5259.51    153.10 o
   5   1   1     5301.34     5382.44    143.84 o
  -5   1  -1     5301.32     5413.97    147.61 o
  -5  -1  -1     5301.34     5357.63    146.00 o
   5  -1   1     5301.32     5149.67    145.38 o
   5   1   1     5301.34     5141.59    151.68 o
  -6   1  -1    11405.43    10591.22    296.01 o
  -6  -1  -1    11405.41    10634.60    306.13 o
  -6   1  -1    11405.43    11075.02    306.87 o
   6  -1   1    11405.43    10647.81    293.30 o
   6   1   1    11405.41    11001.58    305.09 o
  -6  -1  -1    11405.41    10722.85    294.97 o
   6   1   1    11405.41    10968.32    292.93 o
   6  -1   1    11405.43    11004.85    305.83 o
  -7   1  -1      281.34      280.40     21.54 o
  -7   1  -1      281.34      267.26     19.62 o
  -7  -1  -1      281.35      269.73     18.88 o
  -7  -1  -1      281.35      297.37     23.08 o
  -8  -1  -1      248.87      236.03     18.45 o
  -8  -1  -1      248.87      212.28     20.98 o
  -8   1  -1      248.87      251.65     22.09 o
  -8   1  -1      248.87      251.77     19.50 o
   8  -1   1      248.87      209.50     14.19 o
  -9   1  -1     1041.33     1002.51     47.02 o
   9  -1   1     1041.33     1100.01     35.30 o
  -9  -1  -1     1041.33      995.97     42.33 o
  -9  -1  -1     1041.33     1040.15     47.52 o
   9  -1   1     1041.33      998.75     34.80 o
  -9   1  -1     1041.33     1009.92     42.33 o
  10  -1   1      480.13      533.16     22.34 o
  10  -1   1      480.13      498.36     21.84 o
 -10   1  -1      480.13      549.08     37.58 o
 -10  -1  -1      480.13      551.30     37.52 o
 -10  -1  -1      480.13      532.91     31.84 o
 -10   1  -1      480.13      523.66     33.57 o
 -11  -1  -1       85.01       95.15     21.84 o
 -11  -1  -1       85.01       94.23     25.05 o
 -11   1  -1       85.01      140.69     22.15 o
 -11   1  -1       85.01       73.00     23.63 o
 -12   1  -1       16.74       29.13     20.24 o
 -12   1  -1       16.74      -24.93     21.97 o
 -12  -1  -1       16.74       37.77     21.84 o
 -12  -1  -1       16.74       -6.29     22.77 o
 -13   1  -1        1.06       -0.31     22.34 o
 -13  -1  -1        1.06      -12.03     24.87 o
 -13   1  -1        1.06      -11.85     24.56 o
 -13  -1  -1        1.06      -14.56     20.73 o
 -13   2   1      544.70      572.59     39.74 o
 -13  -2   1      544.69      706.87     49.00 o
 -13   2   1      544.70      640.28     48.07 o
  13  -2  -1      544.70      602.03     30.24 o
 -13  -2   1      544.69      704.95     43.69 o
 -12   2   1       12.59       10.43     22.21 o
 -12  -2   1       12.59       22.40     18.70 o
 -12  -2   1       12.59      -16.17     21.41 o
 -12   2   1       12.59       25.49     20.55 o
 -11  -2   1      593.72      576.60     35.30 o
 -11  -2   1      593.72      545.44     39.68 o
 -11   2   1      593.72      561.11     34.43 o
 -11   2   1      593.72      570.06     39.93 o
 -10  -2   1      385.64      356.61     29.06 o
 -10   2   1      385.63      369.26     29.56 o
 -10   2   1      385.63      426.10     29.56 o
  10   2  -1      385.64      361.49     16.78 o
 -10  -2   1      385.64      356.30     26.90 o
  -9   2   1     1597.09     1560.42     61.34 o
   9   2  -1     1597.09     1641.68     48.19 o
   9  -2  -1     1597.09     1530.05     53.32 o
  -8   2   1      154.05      122.43     17.90 o
  -8   2   1      154.05      134.59     15.92 o
  -8  -2   1      154.05      154.15     15.92 o
  -8  -2   1      154.05      144.03     18.45 o
   8   2  -1      154.05      116.26      9.63 o
   8  -2  -1      154.05      177.72     14.50 o
  -7  -2   1     1308.19     1311.18     47.95 o
   7  -2  -1     1308.19     1235.40     47.45 o
  -7   2   1     1308.19     1229.41     44.18 o
  -7  -2   1     1308.19     1311.73     43.63 o
  -7   2   1     1308.19     1235.46     47.82 o
   7  -2  -1     1308.19     1260.08     43.26 o
  -6   2   1     3604.66     3602.22    106.82 o
  -6  -2   1     3604.66     3644.42    111.57 o
  -6   2   1     3604.66     3706.19    111.94 o
  -6  -2   1     3604.66     3661.89    105.46 o
   6  -2  -1     3604.66     3750.19    111.44 o
   6  -2  -1     3604.66     3824.18    106.20 o
   5  -2  -1     8104.30     8527.08    236.28 o
  -5  -2   1     8104.28     8171.21    236.16 o
  -5   2   1     8104.30     8181.52    228.38 o
   5  -2  -1     8104.30     8290.87    227.89 o
  -5  -2   1     8104.28     8389.91    227.33 o
   5   2  -1     8104.28     8560.28    225.73 o
  -5   2   1     8104.30     8183.62    236.34 o
   4  -2  -1      211.66      145.82      9.69 o
  -4  -2   1      211.67      132.12     10.86 o
  -4   2   1      211.66      157.36     11.72 o
   4   2  -1      211.67      132.18      8.89 o
  -4  -2   1      211.67      138.66     10.12 o
  -4   2   1      211.66      148.16     11.42 o
   4  -2  -1      211.66      126.19     10.68 o
  -3  -2   1     3632.71     4094.65    110.46 o
   3   2  -1     3632.71     4107.73    109.84 o
  -3   2   1     3632.72     4028.25    111.01 o
  -3   2   1     3632.72     3894.65    115.02 o
   3  -2  -1     3632.72     3990.18    110.89 o
   3  -2  -1     3632.72     3979.81    115.15 o
   2  -2  -1      810.11      800.36     26.72 o
   2   2  -1      810.11      811.46     24.31 o
  -2   2   1      810.11      810.41     29.06 o
  -2   2   1      810.11      800.97     24.87 o
  -2  -2   1      810.11      859.29     24.87 o
   2  -2  -1      810.11      799.99     24.93 o
  -2   2   1      810.11      796.41     26.72 o
  -1   2   1    30012.71    33640.10   1102.11 o
   1  -2  -1    30012.71    34265.27   1098.28 o
  -1  -2   1    30012.71    34337.03    893.60 o
  -1  -2   1    30012.71    31832.29    921.12 o
   1  -2  -1    30012.71    32751.07    922.48 o
   1   2  -1    30012.71    31790.95    924.33 o
   1   2  -1    30012.71    32900.52    891.87 o
   0  -2   1    12734.96    13351.80    354.88 o
   0  -2  -1    12734.95    13041.72    373.15 o
   0   2  -1    12734.96    13018.33    365.93 o
   0   2   1    12734.95    13267.08    375.00 o
   0  -2   1    12734.96    13137.98    365.56 o
  -1   2  -1    53741.24    56236.22   1543.26 o
   1  -2   1    53741.24    55207.23   1531.66 o
   1  -2   1    53741.24    55345.59   1492.97 o
  -2   2  -1      169.56      165.32      7.96 o
   2  -2   1      169.56      156.62      9.01 o
  -2   2  -1      169.56      146.50      9.38 o
   2  -2   1      169.56      161.49     10.68 o
  -2   2  -1      169.56      142.55     10.49 o
   3  -2   1       41.65       49.68      5.92 o
  -3   2  -1       41.65       31.22      6.85 o
  -3  -2  -1       41.65       36.10      3.95 o
   3  -2   1       41.65       24.56      6.36 o
  -3   2  -1       41.65       28.26      6.23 o
  -3  -2  -1       41.65       31.96      5.92 o
  -4   2  -1      378.46      411.59     20.67 o
  -4  -2  -1      378.45      429.49     19.56 o
   4  -2   1      378.46      424.98     18.08 o
  -4   2  -1      378.46      423.50     18.88 o
  -4  -2  -1      378.45      434.12     15.86 o
   4  -2   1      378.46      427.02     20.61 o
  -5   2  -1      586.01      692.67     29.62 o
  -5  -2  -1      586.01      656.27     28.63 o
  -5  -2  -1      586.01      707.79     24.68 o
   5  -2   1      586.01      673.73     25.55 o
  -5   2  -1      586.01      646.83     26.41 o
   5  -2   1      586.01      678.36     29.00 o
  -6  -2  -1      184.26      168.09     12.16 o
  -6   2  -1      184.27      150.63     15.86 o
  -6   2  -1      184.27      149.70     14.19 o
   6  -2   1      184.27      160.63     11.91 o
   6  -2   1      184.27      183.34     15.80 o
  -6  -2  -1      184.26      117.12     14.13 o
  -7   2  -1     4004.31     4052.44    117.06 o
  -7  -2  -1     4004.30     4126.06    122.06 o
   7  -2   1     4004.31     3905.94    113.79 o
  -7  -2  -1     4004.30     3927.54    114.59 o
  -7   2  -1     4004.31     3954.01    122.37 o
  -8   2  -1       59.05       62.88     16.35 o
  -8   2  -1       59.05       65.53     14.87 o
  -8  -2  -1       59.05       47.82     13.02 o
   8  -2   1       59.05       54.43     10.06 o
  -8  -2  -1       59.05       72.26     15.92 o
  -9  -2  -1      824.66      807.88     41.34 o
  -9   2  -1      824.67      841.21     41.84 o
   9  -2   1      824.67      804.74     30.92 o
  -9  -2  -1      824.66      776.60     36.16 o
  -9   2  -1      824.67      866.44     38.88 o
 -10   2  -1      948.47      966.72     47.95 o
  10  -2   1      948.47      914.15     34.68 o
  10  -2   1      948.47      962.34     34.99 o
 -10  -2  -1      948.48      934.94     47.89 o
 -10  -2  -1      948.48      987.15     41.84 o
 -10   2  -1      948.47      924.57     42.46 o
 -11  -2  -1     2444.57     2636.42     96.08 o
 -11  -2  -1     2444.57     2728.92     89.29 o
  11  -2   1     2444.58     2709.92     78.43 o
 -11   2  -1     2444.58     2662.34     90.03 o
 -11   2  -1     2444.58     2547.87     96.08 o
 -12   2  -1      274.81      267.32     33.26 o
 -12   2  -1      274.81      270.10     27.28 o
 -12  -2  -1      274.81      272.26     28.94 o
 -12  -2  -1      274.81      265.90     32.89 o
 -13   2  -1       50.06       12.16     26.04 o
 -13   2  -1       50.06       31.90     22.03 o
 -13  -2  -1       50.06       10.43     25.49 o
 -13  -2  -1       50.06       14.87     23.08 o
  13  -3  -1       28.22       40.67     15.98 o
 -13   3   1       28.22       48.56     21.84 o
 -13  -3   1       28.22       72.69     27.40 o
 -13   3   1       28.22       37.83     25.98 o
 -13  -3   1       28.22       17.77     21.97 o
 -12  -3   1       12.43        5.12     22.28 o
 -12   3   1       12.43        6.79     18.33 o
 -12  -3   1       12.43        7.96     18.76 o
 -12   3   1       12.43        3.09     22.65 o
 -11   3   1       42.26       44.92     21.84 o
 -11   3   1       42.26       48.50     18.70 o
 -11  -3   1       42.26       61.83     19.31 o
 -11  -3   1       42.26       56.71     21.84 o
 -10   3   1      724.20      700.57     36.41 o
 -10  -3   1      724.20      724.33     35.54 o
 -10   3   1      724.20      742.66     42.02 o
 -10  -3   1      724.20      721.18     41.71 o
  -9  -3   1     1155.94     1268.04     52.70 o
   9  -3  -1     1155.94     1300.07     46.47 o
  -9   3   1     1155.94     1169.06     52.21 o
  -9   3   1     1155.94     1232.13     48.69 o
  -9  -3   1     1155.94     1269.34     47.52 o
  -8   3   1      773.63      759.13     33.75 o
  -8  -3   1      773.63      744.69     32.27 o
   8   3  -1      773.63      773.14     24.87 o
  -8   3   1      773.63      808.56     38.38 o
  -8  -3   1      773.63      757.78     37.27 o
   8  -3  -1      773.63      785.98     33.14 o
   7  -3  -1      254.03      297.80     22.89 o
  -7  -3   1      254.03      218.63     18.64 o
  -7  -3   1      254.03      261.58     18.33 o
   7   3  -1      254.03      259.73     12.53 o
  -7   3   1      254.03      197.34     18.82 o
   7  -3  -1      254.03      236.16     17.71 o
  -7   3   1      254.03      224.25     17.09 o
   6  -3  -1     3756.70     3618.45    108.42 o
  -6  -3   1     3756.69     3593.14    108.48 o
  -6   3   1     3756.70     3490.28    103.36 o
  -6  -3   1     3756.69     3506.38    101.76 o
   6   3  -1     3756.69     3640.17     98.55 o
  -6   3   1     3756.70     3547.79    108.61 o
   6  -3  -1     3756.70     3563.77    102.93 o
   5  -3  -1    34705.28    37663.47   1012.26 o
  -5   3   1    34705.28    35894.91   1012.38 o
  -5   3   1    34705.28    36510.27    982.95 o
  -5  -3   1    34705.27    37372.02    981.84 o
  -5  -3   1    34705.27    36588.45   1012.51 o
   5  -3  -1    34705.28    36232.71    982.02 o
   4  -3  -1     1876.63     1693.89     52.45 o
  -4  -3   1     1876.63     1822.12     51.77 o
  -4   3   1     1876.63     1733.01     52.51 o
  -4   3   1     1876.63     1739.25     55.78 o
   4  -3  -1     1876.63     1788.49     55.91 o
  -3   3   1     3405.55     3555.56    121.38 o
  -3   3   1     3405.55     3609.62    100.58 o
  -3  -3   1     3405.55     3777.04    100.15 o
  -3   3   1     3405.55     3549.15    104.66 o
   3  -3  -1     3405.55     3617.27    100.52 o
   3  -3  -1     3405.55     3578.03    104.72 o
   2   3  -1     7053.05     7242.94    197.90 o
   2  -3  -1     7053.05     7136.37    243.56 o
   2  -3  -1     7053.05     7315.20    205.43 o
   2  -3  -1     7053.05     7186.66    198.27 o
  -2  -3   1     7053.05     7614.85    198.64 o
  -2   3   1     7053.05     7525.13    245.66 o
  -2   3   1     7053.05     7285.82    205.49 o
  -1  -3   1       28.76       32.64      4.38 o
   1  -3  -1       28.76       38.20      5.18 o
  -1  -3   1       28.76       40.85      5.55 o
   1   3  -1       28.76       33.75      5.43 o
   0   3   1     4576.46     4681.68    132.73 o
   0  -3  -1     4576.46     4620.03    132.49 o
   0   3  -1     4576.46     4735.80    133.35 o
   0  -3   1     4576.46     4840.58    128.72 o
   0  -3   1     4576.46     4686.31    133.23 o
  -1   3  -1    14289.41    16159.96    451.52 o
   1  -3   1    14289.41    16459.98    451.21 o
  -2   3  -1     3132.22     3027.59     87.87 o
   2  -3   1     3132.22     2957.55     83.80 o
  -2   3  -1     3132.22     3012.35     83.98 o
   2  -3   1     3132.22     2996.36     87.50 o
  -3   3  -1       50.03       70.35      7.71 o
   3  -3   1       50.03       75.84      7.53 o
  -3  -3  -1       50.03       71.40      4.69 o
  -3   3  -1       50.03       62.33      4.81 o
  -3   3  -1       50.03       63.19      8.70 o
   3  -3   1       50.03       74.17      8.70 o
   4  -3   1    10729.94    10872.80    303.17 o
  -4   3  -1    10729.94    10688.66    303.42 o
  -4  -3  -1    10729.91    10717.29    302.25 o
   4  -3   1    10729.94    10727.04    293.05 o
  -4  -3  -1    10729.91    11164.43    291.32 o
  -4   3  -1    10729.94    10681.38    293.67 o
  -5   3  -1     8274.88     8420.51    244.06 o
   5  -3   1     8274.88     8733.13    243.81 o
  -5  -3  -1     8274.88     8809.52    233.01 o
   5  -3   1     8274.88     8572.26    234.92 o
  -5  -3  -1     8274.88     8451.74    243.01 o
  -5   3  -1     8274.88     8495.74    235.73 o
   6  -3   1     8293.84     8172.63    230.36 o
  -6   3  -1     8293.84     7964.61    222.52 o
  -6   3  -1     8293.84     7973.19    230.67 o
   6  -3   1     8293.84     8112.84    221.22 o
  -6  -3  -1     8293.83     7864.96    229.49 o
  -6  -3  -1     8293.83     8048.72    219.56 o
   7  -3   1     1064.57      996.46     36.04 o
  -7  -3  -1     1064.57      982.33     40.48 o
  -7   3  -1     1064.57      957.46     41.34 o
  -7  -3  -1     1064.57      988.01     35.48 o
  -7   3  -1     1064.57      886.93     37.21 o
  -8   3  -1      143.91      140.57     18.94 o
  -8  -3  -1      143.92      137.79     18.39 o
  -8  -3  -1      143.92      139.65     14.93 o
   8  -3   1      143.91      114.72     13.02 o
  -8   3  -1      143.91      117.25     16.35 o
  -9   3  -1       48.41       36.28     15.92 o
  -9  -3  -1       48.41       21.66     13.88 o
   9  -3   1       48.41       15.98     10.80 o
  -9  -3  -1       48.41        3.64     16.17 o
  -9   3  -1       48.41        5.62     16.35 o
 -10   3  -1      530.06      568.09     33.82 o
 -10   3  -1      530.06      597.77     39.18 o
  10  -3   1      530.06      541.06     27.46 o
 -10  -3  -1      530.06      585.55     38.44 o
 -10  -3  -1      530.06      552.60     33.01 o
 -11  -3  -1      147.33      226.10     23.76 o
 -11  -3  -1      147.33      236.84     29.43 o
 -12  -3  -1       30.14       53.38     20.73 o
  12  -3   1       30.14      -15.80     11.60 o
 -12  -3  -1       30.14       23.63     24.37 o
 -12   3  -1       30.14      -12.28     23.76 o
 -12   3  -1       30.14        2.53     21.17 o
 -13   4   1      340.09      325.76     31.16 o
 -13   4   1      340.09      366.05     38.38 o
 -13  -4   1      340.09      419.92     32.95 o
 -13  -4   1      340.09      400.30     38.51 o
 -12  -4   1       34.07       29.00     19.38 o
 -12  -4   1       34.07       43.44     23.45 o
 -12   4   1       34.07        7.59     19.13 o
 -12   4   1       34.07       30.36     23.57 o
 -11   4   1      123.57       99.78     19.87 o
 -11  -4   1      123.57      116.88     24.93 o
 -11  -4   1      123.57       76.27     20.24 o
 -11   4   1      123.57      105.64     24.81 o
 -10   4   1     1277.48     1140.49     48.38 o
 -10  -4   1     1277.48     1183.32     53.99 o
 -10   4   1     1277.48     1242.12     54.74 o
 -10  -4   1     1277.48     1198.25     48.26 o
   9  -4  -1       35.24       30.79     12.77 o
  -9  -4   1       35.24       32.15     17.71 o
  -9  -4   1       35.24       35.79     15.00 o
  -9   4   1       35.24       30.85     14.25 o
  -9   4   1       35.24       38.81     17.15 o
  -8  -4   1      199.06      163.53     19.44 o
  -8  -4   1      199.06      169.33     16.54 o
  -8   4   1      199.06      229.92     21.41 o
  -8   4   1      199.06      185.31     17.34 o
  -7  -4   1      207.38      211.04     15.37 o
  -7   4   1      207.38      177.90     16.60 o
  -7  -4   1      207.38      202.46     18.70 o
   7  -4  -1      207.38      237.27     19.50 o
  -7   4   1      207.38      208.88     19.13 o
  -6   4   1      168.60      143.35     13.45 o
  -6  -4   1      168.60      182.96     15.92 o
   6   4  -1      168.60      163.34      8.08 o
  -6  -4   1      168.60      149.89     12.47 o
   6  -4  -1      168.60      143.10     15.67 o
  -6   4   1      168.60      143.66     16.17 o
   5  -4  -1      526.93      481.14     25.42 o
  -5   4   1      526.93      480.83     25.30 o
  -5   4   1      526.93      508.29     22.15 o
   5  -4  -1      526.93      507.61     22.34 o
   5   4  -1      526.92      505.02     16.48 o
  -5  -4   1      526.92      510.14     20.49 o
   4  -4  -1     3986.79     3886.63    109.22 o
   4  -4  -1     3986.79     3855.96    114.22 o
  -4  -4   1     3986.81     3938.09    108.11 o
   4   4  -1     3986.81     3864.97    105.77 o
  -4   4   1     3986.79     3971.42    109.35 o
  -4   4   1     3986.79     3717.92    113.79 o
  -3   4   1     3233.97     3354.09     99.84 o
   3  -4  -1     3233.97     3378.52     95.40 o
   3  -4  -1     3233.97     3365.87     99.97 o
  -3  -4   1     3233.97     3508.42     94.97 o
  -2   4   1      556.20      511.25     21.72 o
   2  -4  -1      556.20      508.85     22.09 o
  -2  -4   1      556.21      492.25     21.41 o
   2  -4  -1      556.20      581.04     20.98 o
  -2  -4   1      556.21      612.33     19.44 o
   1  -4  -1     8076.42     9322.19    257.45 o
   1   4  -1     8076.42     9106.59    257.94 o
  -1  -4   1     8076.42     9418.34    249.36 o
  -1  -4   1     8076.42     9061.42    257.76 o
   0  -4   1    44507.98    45250.13   1223.06 o
   0   4   1    44507.95    44026.08   1231.33 o
   0  -4  -1    44507.95    43868.73   1229.47 o
   0   4  -1    44507.98    44431.38   1230.96 o
  -1  -4  -1    11174.29    11840.51    331.56 o
  -1   4  -1    11174.27    11988.67    332.73 o
   1  -4   1    11174.27    12011.81    332.42 o
   2  -4   1     1696.40     1575.29     46.77 o
   2  -4   1     1696.40     1636.75     50.17 o
  -2   4  -1     1696.40     1483.59     49.68 o
   3  -4   1     3666.43     4082.86    114.53 o
   3  -4   1     3666.43     4243.86    119.78 o
  -3  -4  -1     3666.43     3986.29    111.57 o
  -3   4  -1     3666.43     4090.14    119.84 o
  -4  -4  -1       17.82       16.60      5.55 o
  -4   4  -1       17.82       22.09      7.84 o
   4  -4   1       17.82       14.93      7.03 o
   4  -4   1       17.82       29.68      9.69 o
  -4   4  -1       17.82       16.78      9.69 o
   5  -4   1      523.26      496.69     23.20 o
  -5   4  -1      523.26      526.12     21.10 o
  -5   4  -1      523.26      514.95     26.78 o
  -5  -4  -1      523.26      513.17     20.36 o
  -5  -4  -1      523.26      509.22     24.81 o
  -5   4  -1      523.26      479.72     23.26 o
   5  -4   1      523.26      538.65     27.52 o
  -6   4  -1        2.50       -3.70      7.90 o
  -6  -4  -1        2.50       -3.76      8.08 o
   6  -4   1        2.50        1.73      9.07 o
  -6  -4  -1        2.50       -1.79     10.61 o
   6  -4   1        2.50        7.16     11.29 o
  -6   4  -1        2.50      -15.55     10.37 o
  -6   4  -1        2.50        8.89     12.40 o
   7  -4   1      321.10      322.06     21.35 o
  -7  -4  -1      321.10      339.02     20.18 o
  -7  -4  -1      321.10      339.70     24.50 o
  -7   4  -1      321.10      309.22     23.70 o
  -7   4  -1      321.10      333.41     22.71 o
   8  -4   1       30.56        5.43     10.68 o
  -8  -4  -1       30.56       44.37     11.91 o
  -8   4  -1       30.56       25.05     16.35 o
  -8   4  -1       30.56       19.38     13.33 o
  -8  -4  -1       30.56       26.97     14.50 o
  -9   4  -1      606.91      653.55     38.01 o
  -9   4  -1      606.91      588.82     32.89 o
   9  -4   1      606.91      583.70     30.48 o
  -9  -4  -1      606.92      631.09     30.98 o
  -9  -4  -1      606.92      576.97     35.85 o
 -10  -4  -1     1980.80     2048.16     69.30 o
  10  -4   1     1980.80     1958.74     64.98 o
 -10   4  -1     1980.80     2007.31     71.03 o
 -10  -4  -1     1980.80     2025.69     76.09 o
 -10   4  -1     1980.80     2050.93     77.63 o
 -11   4  -1      377.90      418.81     30.48 o
  11  -4   1      377.90      389.26     26.10 o
 -11  -4  -1      377.90      397.34     30.67 o
 -11   4  -1      377.90      439.30     36.47 o
 -11  -4  -1      377.90      421.71     34.93 o
 -12   4  -1      119.26       91.51     27.89 o
  12  -4   1      119.26      101.76     15.98 o
 -12  -4  -1      119.26      126.32     28.57 o
 -12   4  -1      119.26       98.98     23.57 o
 -13  -5   1       41.53       52.58     27.89 o
 -13   5   1       41.53       24.68     27.03 o
 -13   5   1       41.53       84.17     24.87 o
 -13  -5   1       41.53       81.45     25.42 o
 -12   5   1        0.60       -4.38     18.82 o
 -12  -5   1        0.60        0.80     18.51 o
 -12  -5   1        0.60        2.65     23.08 o
 -12   5   1        0.60      -22.83     22.28 o
 -11   5   1      117.19       94.72     25.61 o
 -11  -5   1      117.19      137.92     26.10 o
 -11   5   1      117.19      113.98     22.28 o
 -11  -5   1      117.19      102.07     21.17 o
 -10  -5   1      850.91      838.61     45.79 o
 -10   5   1      850.92      841.45     45.97 o
 -10   5   1      850.92      840.47     40.05 o
 -10  -5   1      850.91      805.91     39.55 o
  -9  -5   1     1692.92     1760.35     66.89 o
  -9  -5   1     1692.92     1746.77     59.55 o
  -9   5   1     1692.92     1658.90     61.52 o
  -9   5   1     1692.92     1798.55     67.51 o
  -8   5   1      258.17      250.84     23.14 o
  -8   5   1      258.17      230.48     19.38 o
  -8  -5   1      258.17      264.11     22.96 o
  -8  -5   1      258.17      283.55     21.66 o
  -7  -5   1      278.31      278.55     18.20 o
  -7   5   1      278.31      243.07     18.08 o
  -7  -5   1      278.31      282.87     21.17 o
  -7   5   1      278.31      231.90     20.98 o
   7  -5  -1      278.31      255.53     21.10 o
   6  -5  -1      112.10      132.43     16.17 o
  -6  -5   1      112.10      130.70     12.28 o
  -6   5   1      112.10      117.00     16.04 o
  -6   5   1      112.10      105.21     12.59 o
  -5   5   1     4643.75     4741.47    143.90 o
  -5  -5   1     4643.75     4944.62    136.56 o
   5  -5  -1     4643.75     4983.99    144.52 o
   4  -5  -1      148.56      133.97     13.21 o
  -4  -5   1      148.56      125.33     10.12 o
  -4   5   1      148.56      141.25     13.39 o
  -3  -5   1       90.95      140.32     11.54 o
  -3  -5   1       90.95      140.14      9.56 o
  -3   5   1       90.94      150.88     12.22 o
   3  -5  -1       90.94      126.32     11.79 o
   2  -5  -1      933.33      893.84     33.20 o
  -2   5   1      933.33      888.66     32.77 o
  -2  -5   1      933.33      944.26     33.08 o
   2  -5  -1      933.33      930.07     34.00 o
  -2  -5   1      933.33      961.23     29.87 o
  -1   5   1       15.26        7.34      5.12 o
   1   5  -1       15.26       23.88      6.97 o
   1  -5  -1       15.26       13.02      6.79 o
  -1  -5   1       15.26       13.82      6.85 o
  -1  -5   1       15.26       17.59      5.80 o
   0   5   1     1368.63     1231.02     43.26 o
   0  -5   1     1368.63     1484.70     46.03 o
   0  -5  -1     1368.63     1469.46     44.55 o
   0   5  -1     1368.63     1425.83     45.73 o
  -1   5  -1      537.98      428.50     20.49 o
  -1  -5  -1      537.98      437.14     18.76 o
   1  -5   1      537.98      430.85     20.80 o
  -2   5  -1      514.74      558.64     24.62 o
   2  -5   1      514.74      569.75     24.81 o
  -2  -5  -1      514.75      536.74     22.09 o
   2  -5   1      514.74      574.57     22.03 o
   3  -5   1       12.12       20.18      9.19 o
  -3  -5  -1       12.12       15.86      4.81 o
   3  -5   1       12.12       20.36      6.85 o
  -3   5  -1       12.12        7.10      8.95 o
   4  -5   1      273.71      288.86     21.35 o
  -4  -5  -1      273.71      276.95     13.21 o
   4  -5   1      273.71      295.40     17.96 o
  -4   5  -1      273.71      264.48     20.12 o
   5  -5   1    21955.37    22379.83    602.83 o
   5  -5   1    21955.37    22799.45    622.70 o
  -5  -5  -1    21955.38    22492.39    600.30 o
  -5   5  -1    21955.37    22132.88    622.88 o
  -5   5  -1    21955.37    22139.79    603.51 o
  -6   5  -1      605.07      564.26     27.58 o
   6  -5   1      605.07      562.96     32.09 o
   6  -5   1      605.07      598.94     27.65 o
  -6  -5  -1      605.07      553.83     28.76 o
  -6   5  -1      605.07      554.08     30.92 o
  -6  -5  -1      605.07      602.58     24.07 o
  -7  -5  -1       82.50       78.18     11.79 o
  -7   5  -1       82.50       83.92      9.01 o
   7  -5   1       82.50       80.78     12.16 o
  -7   5  -1       82.50       57.14     14.07 o
  -7  -5  -1       82.50       81.95     15.12 o
  -7   5  -1       82.50       71.77     16.60 o
  -8  -5  -1       50.42       70.66     12.96 o
  -8   5  -1       50.42       40.60     15.37 o
  -8   5  -1       50.42       72.14     11.54 o
  -8  -5  -1       50.42       82.13     16.91 o
   8  -5   1       50.42       57.64     13.21 o
  -8   5  -1       50.42       44.74     17.22 o
  -9   5  -1     1559.03     1506.36     56.15 o
  -9  -5  -1     1559.03     1499.76     60.60 o
  -9   5  -1     1559.03     1490.75     62.02 o
  -9  -5  -1     1559.03     1559.37     54.06 o
 -10   5  -1       14.27        4.26     17.40 o
  10  -5   1       14.27       12.96     14.75 o
 -10  -5  -1       14.27      -23.14     15.43 o
 -10  -5  -1       14.27       -9.01     19.44 o
 -10   5  -1       14.27       22.71     20.73 o
 -11  -5  -1       91.98       87.13     20.30 o
 -11  -5  -1       91.98      127.37     26.90 o
 -11   5  -1       91.98      109.22     27.28 o
  11  -5   1       91.98      126.87     18.20 o
 -11   5  -1       91.98      102.25     22.83 o
  12  -5   1       17.26       -6.60     14.93 o
 -12   5  -1       17.26        5.92     21.60 o
 -12   5  -1       17.26      -15.67     24.81 o
 -12  -5  -1       17.26       12.16     24.99 o
 -12   6   1      322.78      311.26     35.48 o
 -12  -6   1      322.78      375.49     30.73 o
 -12   6   1      322.78      325.82     29.50 o
 -12  -6   1      322.78      328.16     35.24 o
 -11   6   1        0.56       -8.45     21.84 o
 -11   6   1        0.56        6.66     18.08 o
 -11  -6   1        0.56       -8.39     21.54 o
 -11  -6   1        0.56       13.70     19.01 o
 -10  -6   1      304.35      281.27     23.45 o
 -10   6   1      304.35      314.34     26.04 o
 -10  -6   1      304.35      322.67     29.81 o
 -10   6   1      304.35      291.39     29.13 o
  -9  -6   1       44.80       62.20     16.11 o
  -9   6   1       44.80       60.23     16.23 o
  -9   6   1       44.80       28.14     18.88 o
  -9  -6   1       44.80       23.08     17.77 o
  -8   6   1       27.62       16.72     13.76 o
  -8   6   1       27.62       12.65     15.80 o
  -8  -6   1       27.62       13.21     15.12 o
  -8  -6   1       27.62       30.30     13.14 o
  -7   6   1      267.10      242.08     21.97 o
   7  -6  -1      267.10      221.29     21.41 o
  -7  -6   1      267.10      278.74     21.60 o
  -7   6   1      267.10      223.08     18.02 o
  -7  -6   1      267.10      252.63     19.31 o
  -6   6   1      162.17      150.38     17.71 o
   6  -6  -1      162.17      182.29     19.01 o
  -6  -6   1      162.17      226.72     16.72 o
  -5  -6   1      191.72      146.25     12.34 o
  -5   6   1      191.72      156.80     16.23 o
   5  -6  -1      191.72      187.84     16.85 o
   4  -6  -1     5485.10     5488.64    159.89 o
  -4  -6   1     5485.10     5542.44    151.68 o
  -4   6   1     5485.10     5390.33    159.52 o
  -3   6   1      210.10      233.13     17.83 o
  -3  -6   1      210.10      232.39     17.15 o
   3  -6  -1      210.10      229.68     11.79 o
  -3  -6   1      210.10      228.32     13.88 o
   3  -6  -1      210.10      229.06     15.80 o
  -2  -6   1      246.97      240.72     13.51 o
  -2  -6   1      246.97      269.54     17.71 o
  -2   6   1      246.97      204.01     15.06 o
   2  -6  -1      246.97      234.61     14.07 o
   2  -6  -1      246.97      193.52     15.24 o
   1   6  -1     3107.54     3355.63     98.61 o
  -1   6   1     3107.54     3016.54     97.13 o
  -1  -6   1     3107.54     3412.65     98.92 o
   1  -6  -1     3107.54     3408.39     98.42 o
  -1  -6   1     3107.54     3444.06     94.04 o
   0   6  -1    19913.88    20033.44    553.40 o
   0  -6   1    19913.88    19884.05    553.09 o
   0  -6  -1    19913.88    19951.55    552.35 o
   1  -6   1       33.20       52.39     10.31 o
  -1   6  -1       33.20       32.27      9.81 o
   2  -6   1      884.87      876.75     34.12 o
  -2  -6  -1      884.87      886.25     31.29 o
  -2   6  -1      884.87      806.53     33.69 o
  -3   6  -1      449.85      477.07     24.56 o
   3  -6   1      449.85      422.02     23.94 o
  -3  -6  -1      449.85      418.75     16.41 o
   4  -6   1     1899.65     1854.39     61.71 o
  -4  -6  -1     1899.64     1842.48     53.38 o
  -4   6  -1     1899.65     1792.68     61.65 o
   5  -6   1      794.73     1000.10     42.27 o
  -5   6  -1      794.73     1072.30     42.27 o
  -5  -6  -1      794.72      957.83     33.45 o
   6  -6   1       60.94       32.95     14.50 o
  -6   6  -1       60.94       47.58     15.24 o
  -6  -6  -1       60.94       57.51     10.06 o
  -6   6  -1       60.94       61.89     13.02 o
  -7   6  -1      744.35      648.55     30.79 o
  -7  -6  -1      744.34      595.55     26.53 o
  -7  -6  -1      744.34      659.66     33.20 o
  -7   6  -1      744.35      621.77     34.93 o
  -8   6  -1      105.59       99.97     17.03 o
  -8   6  -1      105.59       83.00     19.87 o
  -8  -6  -1      105.59      129.46     14.69 o
  -8  -6  -1      105.59      119.90     18.64 o
  -9  -6  -1        3.01      -19.44     13.08 o
  -9   6  -1        3.01        1.60     18.14 o
  -9  -6  -1        3.01       -1.23     16.78 o
  -9   6  -1        3.01        1.54     15.43 o
 -10   6  -1     3369.32     3155.82    110.27 o
 -10  -6  -1     3369.31     3291.33    109.53 o
 -10   6  -1     3369.32     3121.51    103.61 o
 -10  -6  -1     3369.31     3243.63    100.28 o
  10  -6   1     3369.32     3142.92     98.61 o
  11  -6   1        0.21      -12.47     16.41 o
 -11   6  -1        0.21        9.94     23.76 o
 -11  -6  -1        0.21        6.85     23.45 o
 -11   6  -1        0.21       -5.18     20.67 o
  12  -6   1      155.12      130.76     19.87 o
 -12  -6  -1      155.11      137.05     29.50 o
 -12   6  -1      155.12      109.96     24.81 o
 -12   6  -1      155.12       83.43     28.51 o
 -12   7   1       74.76       56.40     27.34 o
 -12  -7   1       74.76       50.66     26.41 o
 -12   7   1       74.76       37.09     23.39 o
 -11  -7   1       73.88       73.19     20.98 o
 -11   7   1       73.88       51.34     25.12 o
 -11  -7   1       73.88       64.36     24.99 o
 -11   7   1       73.88       55.41     21.17 o
 -10  -7   1        0.17       -7.71     19.62 o
 -10   7   1        0.17       23.39     17.59 o
 -10  -7   1        0.17        1.36     17.03 o
 -10   7   1        0.17       18.70     20.80 o
  -9  -7   1     3356.43     3427.95    112.12 o
  -9   7   1     3356.43     3208.70    111.69 o
  -9  -7   1     3356.43     3417.28    103.18 o
  -8   7   1      436.50      405.18     32.64 o
  -8  -7   1      436.50      495.27     32.71 o
  -8  -7   1      436.50      484.04     27.21 o
  -7  -7   1      224.98      253.07     17.96 o
  -7   7   1      224.98      286.76     23.94 o
   7  -7  -1      224.98      255.41     23.63 o
  -6  -7   1      113.22      132.36     13.33 o
   6  -7  -1      113.22      107.56     17.65 o
  -6   7   1      113.22      102.56     17.09 o
  -5  -7   1     8855.17     9170.27    247.82 o
   5  -7  -1     8855.21     9155.71    259.48 o
  -5   7   1     8855.21     8793.17    259.05 o
   4  -7  -1      480.21      518.72     28.88 o
  -4  -7   1      480.21      533.47     26.84 o
  -4  -7   1      480.21      516.74     22.46 o
  -4   7   1      480.21      495.15     27.03 o
  -3  -7   1     5352.53     5488.57    164.82 o
  -3   7   1     5352.54     5612.11    164.95 o
   3  -7  -1     5352.54     5822.48    165.44 o
  -3  -7   1     5352.53     5737.75    157.54 o
   3  -7  -1     5352.54     5766.63    187.35 o
  -2  -7   1      464.44      448.68     23.76 o
  -2   7   1      464.44      432.64     23.14 o
   2  -7  -1      464.44      439.12     23.70 o
  -2  -7   1      464.44      432.45     19.31 o
   1   7  -1      142.52      144.95     12.96 o
  -1  -7   1      142.52      135.70     12.90 o
  -1  -7   1      142.52      132.18     11.11 o
   1  -7  -1      142.52      125.33     12.65 o
  -1   7   1      142.52      131.07     11.91 o
   0  -7   1      714.98      746.18     27.95 o
   0  -7   1      714.98      745.25     31.72 o
   0   7  -1      714.98      743.15     30.92 o
   0  -7  -1      714.99      748.15     30.36 o
  -1  -7  -1    13253.10    14317.29    402.40 o
   1  -7   1    13253.15    14727.96    404.25 o
  -1   7  -1    13253.15    14299.76    404.07 o
   2  -7   1     1111.37     1323.33     47.02 o
  -2   7  -1     1111.37     1272.55     46.96 o
  -2  -7  -1     1111.37     1311.36     44.43 o
  -3  -7  -1      107.84      123.17     12.22 o
  -3   7  -1      107.84      120.58     14.44 o
   3  -7   1      107.84      129.83     14.56 o
  -3  -7  -1      107.84      120.45      9.19 o
  -4   7  -1      122.23      113.73     15.80 o
   4  -7   1      122.23      114.04     15.37 o
  -4  -7  -1      122.23      129.65     10.24 o
  -5  -7  -1    12641.68    12798.03    344.58 o
  -5   7  -1    12641.69    12353.79    361.12 o
   5  -7   1    12641.69    13056.22    361.24 o
   6  -7   1      293.69      353.16     25.36 o
  -6   7  -1      293.69      311.13     25.05 o
  -6  -7  -1      293.69      318.11     19.44 o
  -7  -7  -1     2181.51     2193.66     74.05 o
  -7  -7  -1     2181.51     2065.87     65.60 o
  -7   7  -1     2181.51     2149.79     76.33 o
  -8  -7  -1       11.24       -2.22     15.55 o
  -8   7  -1       11.24        2.72     17.53 o
  -8  -7  -1       11.24       14.25     13.14 o
  -9  -7  -1      477.99      497.12     29.25 o
  -9   7  -1      477.99      420.79     32.34 o
  -9  -7  -1      477.99      501.26     35.36 o
  -9   7  -1      477.99      481.39     37.33 o
 -10   7  -1       12.53       -7.10     18.20 o
  10  -7   1       12.53       31.90     16.91 o
 -10  -7  -1       12.53       19.75     22.15 o
 -10   7  -1       12.53       17.46     22.34 o
 -11   7  -1       37.36       56.03     22.40 o
 -11   7  -1       37.36       48.50     25.73 o
 -11  -7  -1       37.36       19.31     24.81 o
 -11   8   1       87.82       40.67     25.36 o
 -11  -8   1       87.82       99.35     26.41 o
 -10   8   1     1006.98      967.65     53.19 o
 -10  -8   1     1006.97     1064.34     53.99 o
 -10  -8   1     1006.97      981.90     45.54 o
  -9  -8   1      101.22      104.97     18.64 o
  -9   8   1      101.22      114.72     23.39 o
  -9  -8   1      101.22       91.76     21.91 o
  -8   8   1       21.29        5.55     17.83 o
  -8  -8   1       21.29       29.43     14.62 o
  -8  -8   1       21.29       21.29     18.27 o
  -7  -8   1       63.56       61.46     13.39 o
  -7   8   1       63.56       19.99     16.72 o
   6  -8  -1      319.86      337.30     25.73 o
  -6   8   1      319.86      326.07     24.99 o
  -6  -8   1      319.86      336.74     21.35 o
  -6  -8   1      319.86      350.07     27.28 o
  -5   8   1      156.36      196.29     19.31 o
  -5  -8   1      156.36      144.89     17.09 o
   5  -8  -1      156.36      199.50     19.99 o
  -5  -8   1      156.36      179.88     14.81 o
   4  -8  -1     2611.00     2413.53     78.92 o
  -4  -8   1     2611.01     2303.32     77.26 o
  -4   8   1     2611.00     2426.24     78.18 o
  -4  -8   1     2611.01     2404.77     71.70 o
  -3  -8   1       11.11       12.65     11.05 o
   3  -8  -1       11.11       18.45     11.85 o
  -3   8   1       11.11       11.29     11.29 o
   3  -8  -1       11.11       18.76      8.08 o
  -3  -8   1       11.11        6.73      8.58 o
  -2   8   1      569.40      555.19     28.26 o
  -2  -8   1      569.40      634.79     29.31 o
  -2  -8   1      569.40      615.54     24.50 o
   2  -8  -1      569.40      540.93     29.50 o
  -1  -8   1      144.99      217.95     15.06 o
   1  -8  -1      144.99      149.15     15.43 o
  -1   8   1      144.99      186.48     15.30 o
   1   8  -1      144.99      166.12     15.37 o
  -1  -8   1      144.99      196.29     15.98 o
   0  -8   1     7088.35     7270.95    204.93 o
   0  -8  -1     7088.38     6985.92    203.45 o
   0   8  -1     7088.35     7042.94    204.25 o
   0  -8   1     7088.35     7104.65    196.36 o
  -1   8  -1    11227.21    11782.62    336.56 o
  -1  -8  -1    11227.22    11965.22    335.08 o
   1  -8   1    11227.21    12052.84    336.74 o
  -2  -8  -1     5804.23     5630.38    162.72 o
  -2   8  -1     5804.22     5557.07    164.76 o
   2  -8   1     5804.22     5631.49    165.07 o
  -3  -8  -1       51.65       53.69     11.11 o
   3  -8   1       51.65       27.21     12.96 o
  -3  -8  -1       51.65       30.92      8.15 o
  -3   8  -1       51.65       18.57     12.59 o
   4  -8   1       19.44       32.40     13.70 o
  -4  -8  -1       19.44      -11.66      8.02 o
  -4  -8  -1       19.44       27.95     11.48 o
  -4   8  -1       19.44       -0.19     13.39 o
   5  -8   1      551.62      639.24     34.87 o
  -5   8  -1      551.62      543.40     32.46 o
  -5  -8  -1      551.61      504.77     23.63 o
  -6   8  -1       17.82       10.86     16.41 o
  -6  -8  -1       17.82       15.49     11.11 o
  -7   8  -1      140.52       88.92     20.86 o
  -7  -8  -1      140.52      103.05     14.32 o
  -8   8  -1      129.46       98.30     22.34 o
  -8  -8  -1      129.46      120.45     20.24 o
  -8  -8  -1      129.46      145.63     17.03 o
  -9   8  -1      252.61      269.36     29.74 o
  -9  -8  -1      252.61      236.77     26.90 o
 -10   8  -1     1407.24     1327.03     63.37 o
 -10  -8  -1     1407.24     1391.40     62.26 o
  10  -8   1     1407.24     1249.22     52.02 o
 -11   8  -1      143.03      138.84     30.18 o
  11  -8   1      143.03      114.96     21.84 o
 -11  -8  -1      143.03      137.30     29.81 o
 -11   9   1      168.04      141.99     30.61 o
 -11  -9   1      168.04      205.49     30.79 o
 -10   9   1        1.95       17.83     22.96 o
 -10  -9   1        1.95      -22.59     21.72 o
  -9  -9   1     1625.28     1676.24     59.24 o
  -9   9   1     1625.28     1563.01     67.63 o
  -9  -9   1     1625.28     1516.85     66.34 o
  -8  -9   1      237.38      195.68     19.93 o
  -8   9   1      237.38      201.97     25.79 o
  -7  -9   1       49.59       43.94     14.25 o
  -7   9   1       49.59       41.96     18.08 o
  -7  -9   1       49.59       61.03     18.02 o
  -6   9   1      344.03      316.62     26.04 o
   6  -9  -1      344.03      325.20     26.35 o
  -6  -9   1      344.02      370.99     23.02 o
  -6  -9   1      344.02      326.62     24.99 o
   5  -9  -1      438.50      501.81     32.58 o
  -5   9   1      438.50      491.14     30.61 o
  -5  -9   1      438.49      461.82     24.87 o
  -5  -9   1      438.49      438.56     29.25 o
  -4  -9   1     1486.06     1406.58     53.56 o
   4  -9  -1     1486.06     1458.84     55.60 o
  -4  -9   1     1486.06     1499.26     48.50 o
  -4   9   1     1486.06     1397.81     54.18 o
  -3  -9   1      617.08      600.36     26.04 o
  -3  -9   1      617.08      564.44     31.47 o
   3  -9  -1      617.09      608.50     27.15 o
  -3   9   1      617.09      607.15     31.16 o
   3  -9  -1      617.09      625.41     32.71 o
  -2  -9   1       24.80        7.22      9.13 o
  -2   9   1       24.80       13.08     11.48 o
  -2  -9   1       24.80       19.19     11.91 o
   2  -9  -1       24.80        4.32     12.22 o
   1  -9  -1       30.51       31.84     12.47 o
   1   9  -1       30.51       26.04     12.03 o
  -1  -9   1       30.51       23.33     12.03 o
  -1   9   1       30.51       20.67     10.92 o
  -1  -9   1       30.51       33.08     10.12 o
   0  -9   1     1901.06     2032.11     62.33 o
   0  -9   1     1901.06     2035.01     67.88 o
   0   9  -1     1901.06     1894.01     66.34 o
   0  -9  -1     1901.06     1982.68     66.64 o
  -1  -9  -1     7539.41     7895.63    224.06 o
  -1   9  -1     7539.41     7671.07    225.30 o
   1  -9   1     7539.41     7873.59    225.91 o
  -2  -9  -1      171.78      205.92     17.15 o
   2  -9   1      171.78      216.66     20.12 o
  -2   9  -1      171.78      148.84     18.27 o
  -3  -9  -1     1141.17     1303.96     42.02 o
   3  -9   1     1141.17     1301.12     51.03 o
  -3   9  -1     1141.17     1262.67     50.54 o
  -3  -9  -1     1141.17     1262.43     47.82 o
  -4  -9  -1     3324.49     3384.39    103.79 o
   4  -9   1     3324.49     3323.79    107.00 o
  -4   9  -1     3324.49     3312.56    106.76 o
  -4  -9  -1     3324.49     3364.33     96.57 o
  -5  -9  -1     2892.30     2938.79     88.30 o
  -5  -9  -1     2892.30     2918.37     95.65 o
   5  -9   1     2892.31     3127.25     99.78 o
  -5   9  -1     2892.31     3059.49     98.92 o
  -6  -9  -1     2207.11     2079.26     73.93 o
  -6   9  -1     2207.11     2121.40     77.07 o
  -6  -9  -1     2207.11     2169.10     66.71 o
  -7   9  -1     1045.51      949.44     47.52 o
  -7  -9  -1     1045.51      961.04     37.95 o
  -8  -9  -1        1.26      -14.32     17.65 o
  -8   9  -1        1.26      -18.45     19.01 o
  -9   9  -1      833.03      832.81     48.81 o
   9  -9   1      833.03      733.16     38.32 o
  -9  -9  -1      833.02      821.21     46.40 o
  10  -9   1        6.17       17.22     18.20 o
 -10  -9  -1        6.17      -30.18     20.12 o
 -10   9  -1        6.17       58.31     25.61 o
 -10 -10   1        9.54       -5.06     22.77 o
 -10  10   1        9.54       -3.27     23.26 o
  -9  10   1      491.74      417.33     34.99 o
  -9 -10   1      491.74      447.38     36.41 o
  -8  10   1       44.89        9.38     20.61 o
  -8 -10   1       44.89       47.70     16.78 o
  -7  10   1       91.08       38.44     19.93 o
  -7 -10   1       91.08       49.92     15.12 o
   6 -10  -1      405.64      378.15     29.68 o
  -6 -10   1      405.64      398.57     25.36 o
  -6 -10   1      405.64      418.69     31.10 o
  -6  10   1      405.64      380.25     28.69 o
  -5 -10   1      390.06      401.41     30.48 o
   5 -10  -1      390.05      384.26     28.02 o
  -5 -10   1      390.06      444.48     25.18 o
  -5  10   1      390.05      416.47     31.35 o
   4 -10  -1     1125.21     1209.23     51.34 o
  -4 -10   1     1125.21     1228.73     50.11 o
  -4 -10   1     1125.21     1234.84     44.43 o
  -4  10   1     1125.21     1247.49     50.48 o
  -3  10   1     1377.67     1458.78     54.43 o
   3 -10  -1     1377.67     1407.87     53.62 o
   3 -10  -1     1377.67     1502.10     55.60 o
  -3 -10   1     1377.67     1415.59     54.67 o
  -3 -10   1     1377.67     1380.78     48.26 o
   2 -10  -1       39.41       19.75     15.12 o
  -2 -10   1       39.41       32.27     12.28 o
  -2  10   1       39.41       17.96     14.19 o
  -2 -10   1       39.41       40.48     14.32 o
  -1 -10   1      558.49      601.72     33.08 o
  -1  10   1      558.49      526.12     28.57 o
   1  10  -1      558.49      508.72     30.36 o
   1 -10  -1      558.49      533.96     31.41 o
  -1 -10   1      558.49      632.94     27.83 o
   0 -10   1     1309.28     1344.81     47.52 o
   0 -10   1     1309.28     1393.56     52.58 o
   0  10  -1     1309.28     1261.44     50.79 o
   0 -10  -1     1309.28     1384.05     51.96 o
   1 -10   1     3664.85     3922.60    113.73 o
   1 -10   1     3664.85     3854.05    119.96 o
  -1  10  -1     3664.85     3719.09    118.97 o
  -1 -10  -1     3664.85     3914.64    118.05 o
   2 -10   1       54.76       51.71     16.85 o
  -2 -10  -1       54.76       60.29     14.25 o
  -2 -10  -1       54.76       43.32     11.79 o
  -2  10  -1       54.76       12.90     15.55 o
  -3 -10  -1      300.96      303.42     22.28 o
  -3  10  -1      300.96      327.86     25.18 o
  -3 -10  -1      300.96      321.68     20.24 o
   3 -10   1      300.96      328.78     24.87 o
   3 -10   1      300.96      322.30     18.45 o
  -4 -10  -1     1129.24     1043.61     44.49 o
  -4 -10  -1     1129.24     1083.90     38.88 o
   4 -10   1     1129.24     1078.72     48.81 o
  -4  10  -1     1129.24     1112.35     48.38 o
  -5  10  -1       40.20       24.07     17.53 o
  -5 -10  -1       40.20       23.45     11.91 o
  -5 -10  -1       40.20       31.04     15.30 o
  -6 -10  -1      234.24      267.32     18.88 o
  -6  10  -1      234.24      251.71     26.90 o
  -7  10  -1      329.43      244.61     27.89 o
  -8  10  -1       21.25       -5.31     20.86 o
   8 -10   1       21.25        8.15     17.15 o
   9 -10   1      983.66      977.52     46.10 o
  -9 -10  -1      983.65      985.48     52.64 o
  -9  10  -1      983.66      958.27     54.36 o
  10 -10   1      219.29      216.47     24.87 o
 -10 -10  -1      219.28      188.58     30.05 o
 -10  10  -1      219.29      250.47     33.82 o
 -10 -11   1      357.16      430.60     39.12 o
  -8  11   1     1351.44     1384.05     63.00 o
  -7  11   1       26.11        6.85     19.50 o
  -7 -11   1       26.11       12.84     15.24 o
  -6 -11   1      821.24      831.76     36.47 o
  -6  11   1      821.24      756.60     43.63 o
   5 -11  -1      350.63      406.16     29.87 o
  -5 -11   1      350.62      422.64     33.20 o
  -5 -11   1      350.62      380.55     26.35 o
  -5  11   1      350.63      367.66     28.63 o
  -4 -11   1     1723.99     1678.71     58.31 o
  -4 -11   1     1723.99     1760.66     65.23 o
   4 -11  -1     1724.00     1724.74     66.34 o
   4 -11  -1     1724.00     1681.36     60.23 o
  -4  11   1     1724.00     1823.91     65.35 o
  -3 -11   1       35.08       17.90     13.45 o
  -3 -11   1       35.08       35.54     15.80 o
  -3  11   1       35.08       32.21     15.86 o
   3 -11  -1       35.08       50.79     17.40 o
   3 -11  -1       35.08       20.36     12.03 o
  -2 -11   1       81.15       62.82     14.25 o
  -2  11   1       81.16       50.66     15.80 o
  -2 -11   1       81.15       73.62     17.03 o
   2 -11  -1       81.16       64.11     17.90 o
   1 -11  -1       70.28       70.78     16.35 o
  -1 -11   1       70.28       79.05     14.81 o
   1  11  -1       70.28       61.21     15.30 o
  -1  11   1       70.28       34.37     11.29 o
  -1 -11   1       70.28       74.85     17.40 o
   0 -11  -1        1.70        7.90     14.44 o
   0  11   1        1.70       10.24     11.72 o
   0 -11   1        1.70      -10.00     11.91 o
   0  11  -1        1.70      -12.71     13.33 o
   0 -11   1        1.70       12.71     14.81 o
  -1 -11  -1      575.64      613.87     34.93 o
  -1  11  -1      575.64      613.01     35.17 o
   1 -11   1      575.64      640.22     37.40 o
   1 -11   1      575.64      641.46     32.09 o
   2 -11   1      862.44      813.25     37.58 o
   2 -11   1      862.44      864.16     44.37 o
  -2 -11  -1      862.44      924.20     35.73 o
  -2  11  -1      862.44      930.81     43.50 o
  -2 -11  -1      862.44      870.02     40.73 o
   3 -11   1       49.08       29.99     16.23 o
  -3 -11  -1       49.08       49.49     15.43 o
   3 -11   1       49.08       49.18     10.92 o
   3 -11   1       49.08       29.87     17.09 o
  -3 -11  -1       49.08       40.23     12.22 o
  -3  11  -1       49.08       27.83     17.22 o
  -4  11  -1      340.68      345.38     28.20 o
  -4 -11  -1      340.67      327.79     22.52 o
  -4 -11  -1      340.67      351.68     25.79 o
   4 -11   1      340.68      309.40     27.58 o
  -5  11  -1      537.18      588.76     39.00 o
  -5 -11  -1      537.18      608.07     29.68 o
  -6  11  -1     1458.92     1372.02     60.10 o
   6 -11   1     1458.92     1307.53     53.13 o
  -7  11  -1      178.72      191.73     27.46 o
   7 -11   1      178.72      147.73     22.89 o
   8 -11   1       40.83       24.44     18.82 o
  -8  11  -1       40.83       22.77     23.39 o
  -9 -11  -1      131.73      140.69     28.45 o
   9 -11   1      131.73      122.80     23.51 o
  -9  11  -1      131.73       81.58     27.71 o
  -6  12   1        1.63      -27.68     18.45 o
  -6 -12   1        1.63      -10.49     15.24 o
  -5 -12   1      458.27      477.93     29.99 o
  -5  12   1      458.27      479.23     33.51 o
   4 -12  -1      325.58      334.89     28.45 o
  -4  12   1      325.58      350.93     28.32 o
  -4 -12   1      325.58      360.75     26.78 o
  -3 -12   1      255.83      223.32     23.94 o
   3 -12  -1      255.83      267.01     25.24 o
  -3  12   1      255.83      289.47     24.81 o
  -3 -12   1      255.83      248.44     21.10 o
  -2 -12   1       27.90       -1.48     14.32 o
   2 -12  -1       27.90        5.86     14.25 o
  -2  12   1       27.90        1.36     14.69 o
  -2 -12   1       27.90       18.94     16.17 o
   2 -12  -1       27.90       15.80     16.85 o
   1  12  -1     1033.89     1068.85     46.96 o
   1 -12  -1     1033.89     1117.35     48.93 o
  -1 -12   1     1033.89     1082.67     49.86 o
  -1 -12   1     1033.89     1088.47     42.64 o
   0 -12  -1       32.85       35.36     16.66 o
   0  12  -1       32.85       42.27     16.48 o
   0  12   1       32.85       49.30     15.24 o
   0 -12   1       32.85       49.12     15.18 o
   0 -12   1       32.85       58.87     17.77 o
   1 -12   1     1060.29     1163.88     52.76 o
   1 -12   1     1060.29     1162.21     46.65 o
  -1 -12  -1     1060.28     1193.25     44.49 o
  -1  12  -1     1060.29     1123.58     49.98 o
  -1 -12  -1     1060.28     1200.72     50.66 o
  -2 -12  -1      218.56      239.49     19.13 o
   2 -12   1      218.56      219.00     22.28 o
  -2 -12  -1      218.56      250.10     22.77 o
  -2  12  -1      218.56      245.72     24.56 o
   2 -12   1      218.56      229.62     25.30 o
   3 -12   1      268.35      312.92     24.44 o
  -3 -12  -1      268.36      297.68     22.96 o
   3 -12   1      268.35      304.34     27.34 o
  -3  12  -1      268.35      290.34     27.03 o
  -4  12  -1       27.01       14.01     19.25 o
  -4 -12  -1       27.01       29.43     13.95 o
   4 -12   1       27.01       -0.62     17.53 o
  -5  12  -1       98.87       90.96     23.45 o
   5 -12   1       98.87       90.03     19.75 o
  -6  12  -1        4.69       17.28     21.72 o
   6 -12   1        4.69       22.65     18.57 o
  -7  12  -1      108.01       56.15     24.87 o
   7 -12   1      108.01       73.06     21.97 o
   8 -12   1        0.01      -29.16     19.44 o
  -5 -13   1        0.60       -9.26     15.06 o
  -4 -13   1      596.51      578.51     33.69 o
  -3 -13   1      374.15      352.79     25.30 o
  -2 -13   1       79.10       55.35     17.34 o
  -1 -13   1       55.61       43.32     17.03 o
   0 -13  -1      610.21      668.18     34.99 o
   0  13  -1      610.22      644.60     38.81 o
   0 -13   1      610.22      705.14     35.11 o
  -1 -13  -1      477.06      503.79     30.18 o
   1 -13   1      477.06      488.24     30.67 o
  -1  13  -1      477.06      458.49     34.99 o
  -2  13  -1      587.55      530.26     37.70 o
   2 -13   1      587.55      565.56     33.82 o
  -2 -13  -1      587.55      587.40     31.59 o
   3 -13   1       56.04       23.57     19.25 o
  -3  13  -1       56.04       86.76     21.66 o
  -4  13  -1     1019.53     1075.76     53.69 o
   4 -13   1     1019.53     1024.05     47.21 o
   5 -13   1       39.11       24.87     20.61 o
   6 -13   1     1456.54     1334.87     56.34 o
   7 -13   1      167.49      117.92     24.68 o
  -4 -14   1      122.46      123.60     21.35 o
  -3 -14   1      252.28      272.44     25.18 o
  -2 -14   1      229.52      234.24     23.88 o
  -1 -14   1      698.33      730.75     38.94 o
   1 -14  -1      698.33      738.22     39.12 o
   0 -14   1      524.09      517.24     35.17 o
   0 -14  -1      524.10      605.73     35.24 o
   1 -14   1      555.44      626.34     37.83 o
  -1 -14  -1      555.44      666.76     36.16 o
   2 -14   1      246.25      226.35     25.42 o
   3 -14   1      218.32      199.19     24.13 o
   4 -14   1       45.26       48.69     21.91 o
   5 -14   1       18.02       -7.22     20.06 o
   6 -14   1      116.87      102.93     24.93 o
   5 -15  -1      206.37      213.33     27.89 o
   4 -15  -1      208.54      196.54     25.30 o
   3 -15  -1       67.40       50.42     21.91 o
  -2 -15   1       52.11       29.43     20.18 o
   2 -15  -1       52.11       44.49     21.23 o
   1 -15  -1       21.77        3.70     19.68 o
  -1 -15   1       21.77       -1.60     19.31 o
   0 -15   1        0.66       -3.70     19.68 o
   1 -15   1      131.71      122.37     22.65 o
   2 -15   1        5.88      -29.06     20.49 o
   3 -15   1       19.80      -19.13     19.31 o
   4 -15   1      220.75      244.55     27.83 o
   5 -15   1      203.03      190.74     28.02 o
   2 -16  -1       10.42       22.46     22.83 o
  -1 -16   1      205.71      222.64     27.71 o
   0 -16   1       46.01       24.37     21.23 o
   1 -16   1      443.26      494.78     35.98 o
   2 -16   1        1.76      -11.23     20.49 o
 -12   0   2      513.95      466.39     36.28 o
 -12   0   2      513.95      394.32     29.50 o
  10   0  -2     3216.12     3195.50     96.45 o
 -10   0   2     3216.12     3279.30    108.24 o
 -10   0   2     3216.12     3296.33    101.51 o
   6   0  -2     1551.88     1433.91     46.84 o
  -6   0   2     1551.88     1530.92     48.69 o
  -6   0   2     1551.88     1511.67     52.08 o
   6   0  -2     1551.88     1523.39     52.02 o
  -4   0   2    16376.61    15807.73    439.42 o
  -4   0   2    16376.61    15951.63    426.03 o
   4   0  -2    16376.61    15796.00    438.93 o
   4   0  -2    16376.61    15642.10    425.23 o
   2   0  -2    24002.03    23157.05    635.90 o
   2   0  -2    24002.03    22233.34    617.33 o
  -2   0   2    24002.03    22602.48    619.49 o
  -2   0   2    24002.03    23089.91    634.98 o
   0   0  -2    46172.75    39623.39   1382.39 o
   0   0   2    46172.75    45874.73   1267.12 o
   2   0   2       39.45       33.69      4.57 o
  -2   0  -2       39.45       30.30      4.81 o
  -4   0  -2     4334.17     4578.50    124.90 o
  -4   0  -2     4334.17     4515.13    130.33 o
   4   0   2     4334.17     4428.61    129.53 o
  -6   0  -2    13305.70    12352.75    355.87 o
   6   0   2    13305.70    12929.59    355.01 o
  -6   0  -2    13305.70    12637.53    343.84 o
  -8   0  -2      750.22      794.06     34.06 o
  -8   0  -2      750.22      748.40     37.70 o
 -10   0  -2     4144.32     4779.11    153.22 o
 -10   0  -2     4144.32     4976.64    145.82 o
 -12   0  -2      685.94      727.29     42.02 o
 -12   0  -2      685.94      748.46     49.49 o
 -13  -1   2      294.52      355.81     30.85 o
 -13   1   2      294.52      340.14     30.30 o
 -13   1   2      294.52      420.23     38.01 o
 -13  -1   2      294.52      330.45     36.28 o
 -12   1   2        3.56       -1.73     19.13 o
 -12   1   2        3.56       -0.37     20.86 o
 -12  -1   2        3.56       17.90     21.66 o
 -12  -1   2        3.56        5.06     19.44 o
 -11  -1   2       78.94       21.29     18.02 o
 -11  -1   2       78.94       39.43     20.61 o
 -11   1   2       78.94       26.90     18.20 o
 -11   1   2       78.94       20.49     20.24 o
 -10   1   2      525.81      558.89     31.04 o
 -10  -1   2      525.82      558.46     36.04 o
 -10   1   2      525.81      502.00     34.68 o
 -10  -1   2      525.82      503.05     30.30 o
  10  -1  -2      525.81      476.20     26.60 o
  10   1  -2      525.82      466.08     23.39 o
   9   1  -2     4578.82     4295.88    121.63 o
  -9  -1   2     4578.82     4306.31    133.29 o
  -9   1   2     4578.82     4320.01    133.54 o
   9  -1  -2     4578.82     4381.96    123.60 o
  -9  -1   2     4578.82     4123.34    125.58 o
  -9   1   2     4578.82     4135.13    126.13 o
  -8   1   2       75.54       68.80     15.55 o
   8   1  -2       75.54       76.52     10.06 o
  -8  -1   2       75.54       64.98     15.30 o
   8  -1  -2       75.54       71.03     14.50 o
  -8  -1   2       75.54       82.75     13.51 o
   8  -1  -2       75.54       76.70     11.60 o
  -8   1   2       75.54       83.31     13.70 o
  -7  -1   2      836.39      843.98     31.72 o
  -7  -1   2      836.39      756.73     34.68 o
   7  -1  -2      836.39      834.60     31.35 o
   7   1  -2      836.39      789.62     35.05 o
  -7   1   2      836.39      754.44     34.87 o
  -7   1   2      836.39      795.11     31.96 o
   7  -1  -2      836.39      819.86     35.73 o
   7   1  -2      836.39      783.88     29.37 o
  -6   1   2     8004.73     8450.69    231.10 o
   6  -1  -2     8004.73     8384.91    230.17 o
  -6   1   2     8004.73     8128.33    239.43 o
   6  -1  -2     8004.73     8311.23    239.06 o
  -6  -1   2     8004.72     8566.39    239.74 o
   6   1  -2     8004.72     8476.30    229.18 o
  -6  -1   2     8004.72     8435.33    230.73 o
   6   1  -2     8004.72     8321.17    238.87 o
   5  -1  -2     7750.25     7796.03    220.24 o
  -5  -1   2     7750.25     7628.80    212.58 o
   5   1  -2     7750.25     7999.48    220.36 o
   5   1  -2     7750.25     7861.99    211.60 o
  -5   1   2     7750.25     7683.78    220.55 o
  -5   1   2     7750.25     7540.68    212.77 o
  -5  -1   2     7750.25     7613.25    220.55 o
   5  -1  -2     7750.25     7914.26    212.65 o
  -4   1   2       74.59       58.01      7.78 o
  -4   1   2       74.59       68.93      9.07 o
  -4  -1   2       74.59       59.61      8.64 o
   4  -1  -2       74.59       64.73      8.58 o
   4  -1  -2       74.59       70.22      7.59 o
  -4  -1   2       74.59       69.17      7.84 o
   4   1  -2       74.59       64.86      6.85 o
   4   1  -2       74.59       58.81      8.39 o
  -3  -1   2     2868.51     2728.24     78.31 o
   3  -1  -2     2868.51     2787.61     78.31 o
  -3   1   2     2868.51     2847.96     78.43 o
  -3  -1   2     2868.51     2706.03     81.76 o
  -3   1   2     2868.51     2785.75     81.76 o
   3   1  -2     2868.51     2918.00     78.31 o
   3  -1  -2     2868.51     2782.61     81.64 o
   2  -1  -2        0.18       -4.26      2.84 o
  -2   1   2        0.18       -2.72      2.65 o
   2  -1  -2        0.18       -1.36      3.58 o
  -2  -1   2        0.18       -4.54      3.02 o
  -2   1   2        0.18       -4.07      3.46 o
   2   1  -2        0.18        0.56      3.09 o
  -1  -1   2     1422.03     1303.40     38.94 o
  -1  -1   2     1422.03     1329.50     37.15 o
  -1   1   2     1422.02     1294.58     38.38 o
   1   1  -2     1422.03     1318.15     37.09 o
  -1   1   2     1422.02     1321.60     45.48 o
   1  -1  -2     1422.02     1290.50     45.29 o
   1  -1  -2     1422.02     1277.48     38.26 o
   1   1  -2     1422.03     1320.68     39.06 o
   0   1  -2       13.58       13.39      2.28 o
   0  -1   2       13.58       14.50      2.22 o
   0   1   2       13.58        5.00      3.58 o
   0  -1   2       13.58       13.08      2.90 o
   0  -1  -2       13.58       19.44      4.07 o
   0   1  -2       13.58       11.48      2.90 o
  -1   1  -2    33597.04    34435.64    891.56 o
   1  -1   2    33597.04    33372.78    899.46 o
   1  -1   2    33597.04    32374.77    911.74 o
  -1   1  -2    33597.04    32031.92    916.61 o
   1  -1   2    33597.04    34300.32   1088.47 o
  -1   1  -2    33597.04    30447.25    891.13 o
  -1   1  -2    33597.04    34178.57   1084.89 o
  -2   1  -2    12285.14    11746.22    396.97 o
   2  -1   2    12285.14    12139.42    328.66 o
  -2  -1  -2    12285.15    12285.55    339.40 o
  -2   1  -2    12285.14    12169.17    338.10 o
  -2   1  -2    12285.14    12361.57    328.04 o
   2  -1   2    12285.14    12365.03    337.79 o
   3  -1   2      334.11      367.66     17.09 o
  -3   1  -2      334.11      406.47     15.61 o
  -3  -1  -2      334.11      365.00     12.77 o
   3  -1   2      334.11      376.11     13.70 o
  -3  -1  -2      334.11      412.64     16.60 o
  -3   1  -2      334.11      338.16     17.15 o
   3   1   2      334.11      391.42     15.74 o
  -4   1  -2     1322.16     1409.79     46.77 o
   4   1   2     1322.14     1472.23     45.48 o
  -4   1  -2     1322.16     1427.31     44.12 o
   4  -1   2     1322.16     1351.29     41.41 o
  -4  -1  -2     1322.14     1483.53     42.21 o
  -4  -1  -2     1322.14     1448.11     46.34 o
   4  -1   2     1322.16     1470.81     46.53 o
   5  -1   2    25207.22    24286.25    673.48 o
  -5   1  -2    25207.22    24260.76    674.41 o
  -5  -1  -2    25207.23    24228.86    652.69 o
  -5  -1  -2    25207.23    23935.93    674.10 o
  -5   1  -2    25207.22    23880.15    654.11 o
   5   1   2    25207.23    24393.37    672.87 o
   5  -1   2    25207.22    25418.22    652.75 o
   6  -1   2     1638.64     1675.32     49.74 o
  -6  -1  -2     1638.64     1716.72     53.07 o
   6  -1   2     1638.64     1706.05     49.49 o
   6  -1   2     1638.64     1738.38     57.70 o
  -6   1  -2     1638.64     1684.26     54.55 o
  -6  -1  -2     1638.64     1702.22     57.64 o
   6   1   2     1638.64     1655.88     56.22 o
  -6   1  -2     1638.64     1673.22     58.01 o
   7  -1   2     2556.59     2496.71     71.21 o
  -7   1  -2     2556.59     2540.96     77.57 o
  -7  -1  -2     2556.59     2441.55     75.78 o
   7  -1   2     2556.59     2540.40     71.15 o
  -7  -1  -2     2556.59     2448.64     81.39 o
  -7   1  -2     2556.59     2578.29     82.20 o
   8  -1   2      229.83      238.07     12.96 o
  -8   1  -2      229.83      199.01     21.23 o
  -8   1  -2      229.83      250.10     19.01 o
  -8  -1  -2      229.83      240.79     18.76 o
   8  -1   2      229.83      232.45     13.21 o
  -8  -1  -2      229.83      218.94     21.54 o
  -9  -1  -2      731.56      705.82     39.06 o
  -9  -1  -2      731.56      691.13     33.57 o
  -9   1  -2      731.56      749.45     36.41 o
  -9   1  -2      731.56      730.69     39.62 o
 -10   1  -2      309.37      316.99     29.37 o
 -10   1  -2      309.37      351.61     25.86 o
 -10  -1  -2      309.36      301.38     29.25 o
 -10  -1  -2      309.36      338.90     26.10 o
 -11   1  -2      189.50      152.67     24.31 o
 -11   1  -2      189.50      137.61     26.16 o
 -11  -1  -2      189.50      136.81     22.09 o
 -11  -1  -2      189.50      134.96     25.98 o
 -12  -1  -2       21.30       -0.19     24.25 o
 -12   1  -2       21.30       19.93     22.34 o
 -12  -1  -2       21.30       18.70     20.24 o
 -12   1  -2       21.30       10.98     23.76 o
 -13  -2   2      157.03      172.47     31.04 o
 -13   2   2      157.03      166.55     25.18 o
 -13  -2   2      157.03      152.97     25.42 o
 -13   2   2      157.03      202.28     31.29 o
 -12   2   2      684.81      630.72     38.07 o
 -12   2   2      684.81      628.19     44.68 o
 -12  -2   2      684.81      714.46     39.43 o
 -12  -2   2      684.81      680.33     45.29 o
  11   2  -2       45.96       48.01     10.12 o
 -11   2   2       45.96       36.78     17.15 o
 -11  -2   2       45.96       35.91     20.49 o
 -11  -2   2       45.96       30.18     18.14 o
 -11   2   2       45.96       37.27     20.80 o
  10   2  -2       71.06       60.35     10.55 o
 -10   2   2       71.06       56.65     19.25 o
 -10  -2   2       71.06       69.73     19.38 o
 -10  -2   2       71.06       64.73     16.60 o
 -10   2   2       71.06       50.17     16.23 o
  -9   2   2       26.56       16.72     13.64 o
  -9  -2   2       26.56       21.91     13.82 o
  -9  -2   2       26.56       22.28     16.17 o
   9   2  -2       26.56        0.37      4.13 o
  -9   2   2       26.56       36.04     15.80 o
   9  -2  -2       26.56       31.47     11.85 o
   8   2  -2     1349.31     1349.25     43.38 o
   8  -2  -2     1349.31     1332.96     46.34 o
  -8   2   2     1349.31     1331.42     47.76 o
  -8  -2   2     1349.31     1352.21     47.39 o
  -8   2   2     1349.31     1304.02     52.02 o
   8  -2  -2     1349.31     1388.87     52.27 o
  -8  -2   2     1349.31     1300.93     51.96 o
  -7   2   2        4.91       -1.17     10.80 o
  -7   2   2        4.91        7.59      9.75 o
   7   2  -2        4.91       -1.11      6.66 o
  -7  -2   2        4.91       10.24     10.98 o
  -7  -2   2        4.91       10.12      9.19 o
   7  -2  -2        4.91        5.37      8.27 o
   7  -2  -2        4.91        7.78     10.61 o
  -6  -2   2      490.91      517.48     22.96 o
   6  -2  -2      490.91      548.03     22.89 o
  -6   2   2      490.91      436.89     22.89 o
   6  -2  -2      490.91      488.67     25.73 o
  -6   2   2      490.91      520.08     25.92 o
  -6  -2   2      490.91      487.00     25.86 o
   6   2  -2      490.91      494.22     20.12 o
   5  -2  -2     1659.74     1580.10     48.44 o
   5   2  -2     1659.74     1602.87     46.77 o
  -5  -2   2     1659.74     1596.64     48.01 o
   5  -2  -2     1659.74     1483.96     51.28 o
  -5   2   2     1659.74     1486.06     51.40 o
  -5  -2   2     1659.74     1541.10     51.77 o
  -5   2   2     1659.74     1571.58     48.50 o
  -4   2   2    22232.18    21989.41    600.36 o
  -4  -2   2    22232.16    22242.04    619.12 o
  -4   2   2    22232.18    22419.88    618.87 o
  -4  -2   2    22232.16    22468.38    600.11 o
   4  -2  -2    22232.18    22080.86    599.80 o
   4   2  -2    22232.16    22980.26    599.37 o
   4  -2  -2    22232.18    22454.81    618.56 o
  -3   2   2     2127.00     2222.48     66.71 o
  -3   2   2     2127.00     2233.90     63.56 o
   3  -2  -2     2127.00     2228.22     63.87 o
  -3  -2   2     2127.00     2265.93     63.81 o
   3   2  -2     2127.00     2264.75     63.50 o
   3  -2  -2     2127.00     2274.44     66.89 o
  -2  -2   2       93.20      126.44      8.27 o
  -2   2   2       93.20      110.70      8.82 o
   2   2  -2       93.20      138.66      8.21 o
   2  -2  -2       93.20      127.12      7.84 o
   2  -2  -2       93.20      112.49      9.32 o
  -1   2   2     7208.65     7388.01    208.88 o
   1  -2  -2     7208.65     7635.83    244.24 o
   1   2  -2     7208.66     7317.54    200.86 o
   1   2  -2     7208.66     7334.64    208.14 o
   1  -2  -2     7208.65     7529.39    208.33 o
  -1   2   2     7208.65     7607.32    244.98 o
  -1  -2   2     7208.66     7234.98    207.77 o
  -1  -2   2     7208.66     7473.79    201.35 o
   0   2  -2    54291.80    56268.12   1542.46 o
   0   2  -2    54291.80    58639.07   1497.66 o
   0  -2  -2    54291.76    49972.29   1808.79 o
   0  -2   2    54291.80    58324.80   1501.18 o
   0  -2   2    54291.80    55755.33   1539.56 o
  -1   2  -2     1358.46     1240.09     37.09 o
   1  -2   2     1358.46     1282.73     44.37 o
   1  -2   2     1358.46     1320.86     39.49 o
  -1   2  -2     1358.46     1211.27     39.31 o
  -1   2  -2     1358.46     1309.82     37.33 o
   1  -2   2     1358.46     1334.25     37.21 o
   1  -2   2     1358.46     1267.55     37.02 o
  -2   2  -2      548.43      582.65     19.68 o
   2  -2   2      548.43      611.96     19.62 o
   2  -2   2      548.43      538.22     18.94 o
  -2   2  -2      548.43      611.71     22.40 o
  -2   2  -2      548.43      587.15     21.84 o
   2  -2   2      548.43      538.47     21.17 o
   3  -2   2      153.62      168.46     10.74 o
   3  -2   2      153.62      173.52     12.65 o
  -3   2  -2      153.62      184.14     11.60 o
  -3   2  -2      153.62      146.50     11.11 o
  -3  -2  -2      153.63      160.81     10.86 o
   3  -2   2      153.62      180.87     10.12 o
  -3   2  -2      153.62      172.72     11.54 o
  -4  -2  -2     1441.97     1475.81     42.08 o
  -4   2  -2     1441.97     1470.75     45.48 o
  -4  -2  -2     1441.97     1435.39     46.90 o
   4  -2   2     1441.97     1432.19     44.24 o
   4  -2   2     1441.97     1495.50     43.75 o
   4  -2   2     1441.97     1488.28     48.01 o
  -4   2  -2     1441.97     1462.18     48.32 o
  -5   2  -2     1175.38     1180.35     39.86 o
   5  -2   2     1175.38     1212.94     38.14 o
   5  -2   2     1175.38     1162.95     42.21 o
   5  -2   2     1175.38     1247.00     37.64 o
  -5  -2  -2     1175.38     1180.35     36.90 o
  -5   2  -2     1175.38     1155.18     42.70 o
  -5  -2  -2     1175.38     1184.43     41.96 o
  -6   2  -2       69.58       48.75     12.90 o
  -6  -2  -2       69.58       43.44     12.34 o
   6  -2   2       69.58       36.35      8.52 o
   6  -2   2       69.58       42.76      8.21 o
  -6   2  -2       69.58       47.02     11.54 o
  -6  -2  -2       69.58       34.56      8.76 o
   6  -2   2       69.58       43.13     11.23 o
   7  -2   2     1546.00     1542.95     47.33 o
  -7   2  -2     1546.00     1484.58     55.85 o
  -7  -2  -2     1546.01     1575.60     55.41 o
  -7  -2  -2     1546.01     1494.51     49.55 o
  -7   2  -2     1546.00     1511.85     52.02 o
   8  -2   2        1.09       -2.59      8.52 o
   8  -2   2        1.09       -5.55      7.28 o
  -8   2  -2        1.09      -20.73     13.82 o
  -8   2  -2        1.09       -5.92     12.22 o
  -8  -2  -2        1.09       -6.17     11.11 o
  -8  -2  -2        1.09        6.29     14.25 o
  -9  -2  -2       16.80       12.47     13.76 o
   9  -2   2       16.80       11.29      8.21 o
  -9  -2  -2       16.80       25.61     17.22 o
  -9   2  -2       16.80       11.60     15.67 o
  -9   2  -2       16.80       10.18     16.66 o
   9  -2   2       16.80        4.63      8.82 o
  10  -2   2     2581.50     2806.43     83.43 o
 -10  -2  -2     2581.50     3008.15     94.23 o
 -10   2  -2     2581.50     2902.07     95.34 o
 -10   2  -2     2581.50     2933.48    101.57 o
  10  -2   2     2581.50     3074.86     83.74 o
 -10  -2  -2     2581.50     2979.58    101.45 o
 -11   2  -2      874.75      816.83     48.93 o
 -11  -2  -2      874.75      898.22     43.63 o
 -11  -2  -2      874.75      807.08     48.13 o
 -11   2  -2      874.75      815.72     42.76 o
 -12   2  -2      393.38      373.09     36.28 o
 -12  -2  -2      393.38      412.77     32.52 o
 -12  -2  -2      393.38      270.34     33.57 o
 -12   2  -2      393.38      302.99     29.56 o
 -13   3   2      277.35      338.28     36.04 o
 -13  -3   2      277.35      295.95     29.43 o
 -13  -3   2      277.35      301.44     35.48 o
 -13   3   2      277.35      245.60     27.89 o
 -12   3   2      598.77      586.54     36.90 o
 -12   3   2      598.77      594.50     43.87 o
 -12  -3   2      598.77      596.04     38.57 o
 -12  -3   2      598.77      649.48     44.12 o
 -11   3   2      231.01      210.49     26.97 o
 -11  -3   2      231.01      185.68     25.79 o
 -11   3   2      231.01      208.33     22.28 o
  11   3  -2      231.01      187.04     11.42 o
 -11  -3   2      231.01      191.97     21.84 o
 -10   3   2      491.23      520.76     31.59 o
 -10  -3   2      491.24      574.07     32.46 o
  10   3  -2      491.24      539.70     22.09 o
 -10   3   2      491.23      554.08     36.72 o
 -10  -3   2      491.24      562.16     36.72 o
  -9  -3   2     2158.41     2045.63     74.85 o
  -9   3   2     2158.41     2028.29     69.55 o
  -9  -3   2     2158.41     2150.53     69.79 o
   9   3  -2     2158.41     2175.52     62.70 o
  -9   3   2     2158.41     2095.36     75.22 o
  -8  -3   2     7220.36     7286.63    200.18 o
  -8  -3   2     7220.36     7024.61    209.19 o
  -8   3   2     7220.36     7220.60    209.38 o
  -8   3   2     7220.36     6877.63    200.37 o
   8  -3  -2     7220.36     7178.33    208.82 o
  -7   3   2       36.71       23.45     12.40 o
  -7   3   2       36.71       20.24     10.74 o
   7  -3  -2       36.71       18.33     11.72 o
  -7  -3   2       36.71       40.60     12.28 o
  -7  -3   2       36.71       27.46     10.24 o
   7   3  -2       36.71       32.21      6.54 o
  -6   3   2     1132.34     1314.63     48.13 o
   6  -3  -2     1132.34     1346.29     48.26 o
  -6   3   2     1132.34     1279.95     44.24 o
  -6  -3   2     1132.34     1383.62     43.87 o
   6   3  -2     1132.34     1394.79     41.41 o
  -6  -3   2     1132.34     1319.57     47.82 o
  -5  -3   2     5581.76     5579.78    153.16 o
  -5   3   2     5581.77     5615.75    153.84 o
   5  -3  -2     5581.77     5391.44    153.41 o
   5   3  -2     5581.76     5623.84    151.62 o
   5  -3  -2     5581.77     5573.18    159.95 o
  -5  -3   2     5581.76     5447.17    159.89 o
  -5   3   2     5581.77     5454.57    159.89 o
  -4  -3   2     1686.43     1699.63     49.80 o
  -4   3   2     1686.42     1680.62     50.11 o
   4   3  -2     1686.43     1723.63     48.93 o
   4  -3  -2     1686.42     1664.27     53.32 o
   4  -3  -2     1686.42     1658.41     50.05 o
  -4   3   2     1686.42     1583.80     52.95 o
  -3   3   2     3237.54     3473.74    101.45 o
   3  -3  -2     3237.54     3472.51    101.63 o
  -3  -3   2     3237.54     3575.93     97.68 o
   3  -3  -2     3237.54     3466.27     97.25 o
   3   3  -2     3237.54     3525.39     96.82 o
  -3   3   2     3237.54     3511.57    116.81 o
   2   3  -2        0.19        1.05      3.89 o
  -2  -3   2        0.19        9.69      4.44 o
  -2   3   2        0.19       -3.76      4.44 o
  -2  -3   2        0.19        0.06      4.87 o
   2  -3  -2        0.19       -3.46      4.13 o
   2  -3  -2        0.19        0.31      4.81 o
  -2   3   2        0.19        0.00      3.52 o
   1   3  -2     4044.76     4314.33    122.80 o
   1   3  -2     4044.76     4288.35    117.74 o
  -1  -3   2     4044.76     4308.96    118.05 o
  -1   3   2     4044.75     4294.03    121.38 o
   1  -3  -2     4044.75     4390.85    143.10 o
   1  -3  -2     4044.75     4242.50    121.38 o
  -1  -3   2     4044.76     4290.76    122.55 o
   0  -3  -2    15258.60    17494.64    481.14 o
   0   3  -2    15258.62    17259.72    477.68 o
   0   3  -2    15258.62    18212.25    462.81 o
   0  -3   2    15258.62    16271.40    462.81 o
   0  -3   2    15258.62    17063.61    477.07 o
   1  -3   2      419.51      322.67     13.76 o
   1  -3   2      419.51      333.96     16.11 o
  -1   3  -2      419.51      344.70     15.86 o
   1  -3   2      419.51      337.85     13.51 o
   2  -3   2     2513.92     2477.34     68.74 o
  -2   3  -2     2513.92     2364.47     72.32 o
  -2   3  -2     2513.92     2408.96     68.93 o
   2  -3   2     2513.92     2451.05     72.26 o
   2  -3   2     2513.92     2284.50     81.39 o
   2  -3   2     2513.92     2547.75     69.05 o
   3  -3   2        1.15       -7.16      6.73 o
   3  -3   2        1.15       -4.44      5.80 o
  -3   3  -2        1.15        2.47      6.23 o
  -3   3  -2        1.15       -0.86      4.57 o
  -3   3  -2        1.15       -3.70      7.34 o
   3  -3   2        1.15       -0.37      5.18 o
  -4  -3  -2    10643.76    10586.97    294.72 o
  -4   3  -2    10643.77    10395.12    296.20 o
  -4   3  -2    10643.77    10528.90    286.63 o
   4  -3   2    10643.77    10688.60    285.65 o
  -4   3  -2    10643.77    10703.47    344.21 o
   4  -3   2    10643.77    10645.09    285.89 o
   4  -3   2    10643.77    10538.40    295.77 o
  -4  -3  -2    10643.76    10190.74    283.36 o
   5  -3   2    10116.85     9696.33    267.13 o
   5  -3   2    10116.85     9812.53    277.19 o
  -5   3  -2    10116.85     9456.53    268.12 o
  -5  -3  -2    10116.82     9503.99    276.14 o
   5  -3   2    10116.85     9916.32    266.70 o
  -5  -3  -2    10116.82     9774.70    264.79 o
  -5   3  -2    10116.85     9831.04    277.87 o
  -5   3  -2    10116.85    10408.69    321.68 o
  -6   3  -2     3713.65     3715.82    108.67 o
  -6  -3  -2     3713.65     3660.53    112.31 o
  -6  -3  -2     3713.65     3720.94    105.03 o
   6  -3   2     3713.65     3695.33    106.76 o
   6  -3   2     3713.65     3921.25    113.67 o
   6  -3   2     3713.65     3759.32    105.89 o
  -6   3  -2     3713.65     3570.19    113.36 o
   7  -3   2     1632.96     1602.44     51.22 o
  -7  -3  -2     1632.95     1578.19     50.97 o
  -7   3  -2     1632.96     1599.91     54.55 o
  -7   3  -2     1632.96     1607.87     58.87 o
  -7  -3  -2     1632.95     1637.43     57.27 o
   7  -3   2     1632.96     1568.87     50.35 o
   8  -3   2      999.29      930.44     34.43 o
  -8  -3  -2      999.28      905.07     36.04 o
  -8   3  -2      999.29      928.83     43.07 o
  -8   3  -2      999.29      930.31     39.68 o
   8  -3   2      999.29      904.89     33.82 o
  -8  -3  -2      999.28      997.39     42.27 o
  -9  -3  -2      396.19      353.28     27.28 o
  -9  -3  -2      396.19      349.95     24.93 o
   9  -3   2      396.19      345.81     20.49 o
  -9   3  -2      396.19      374.45     28.82 o
  -9   3  -2      396.19      392.46     27.28 o
   9  -3   2      396.19      362.72     20.86 o
  10  -3   2       27.57       64.98     12.09 o
 -10   3  -2       27.57       41.84     18.39 o
 -10  -3  -2       27.57       53.75     17.90 o
 -10  -3  -2       27.57       55.66     20.92 o
 -10   3  -2       27.57       55.23     21.66 o
 -11   3  -2        0.20       15.12     18.94 o
 -11   3  -2        0.20      -27.89     20.86 o
  11  -3   2        0.20       12.03     10.00 o
 -11  -3  -2        0.20      -26.94     17.96 o
 -11  -3  -2        0.20        7.40     22.09 o
 -12   3  -2      112.74      127.61     24.37 o
 -12  -3  -2      112.74      105.15     27.52 o
 -12   3  -2      112.74      102.19     28.82 o
 -13   4   2     1056.07     1014.73     51.53 o
 -13  -4   2     1056.07     1122.47     53.25 o
 -13   4   2     1056.07     1073.11     60.78 o
 -13  -4   2     1056.07     1240.21     62.76 o
 -12  -4   2      130.33      101.57     25.73 o
 -12   4   2      130.33       81.27     22.21 o
 -12   4   2      130.33      103.55     26.35 o
 -12  -4   2      130.33      126.69     23.33 o
 -11  -4   2        4.56      -12.90     16.85 o
 -11   4   2        4.56      -23.39     17.90 o
 -11  -4   2        4.56       33.75     20.12 o
 -11   4   2        4.56        3.76     16.17 o
 -10  -4   2     1153.09     1040.52     44.12 o
 -10   4   2     1153.09      994.74     49.98 o
 -10   4   2     1153.09     1114.57     45.79 o
 -10  -4   2     1153.09     1139.87     51.53 o
  -9   4   2      766.22      740.99     34.74 o
  -9  -4   2      766.22      717.30     39.25 o
   9   4  -2      766.22      732.04     24.81 o
  -9  -4   2      766.22      760.49     35.30 o
  -9   4   2      766.22      722.91     39.06 o
  -8  -4   2     1053.77     1029.54     39.99 o
  -8   4   2     1053.78     1002.39     44.00 o
  -8  -4   2     1053.77     1025.65     44.43 o
   8   4  -2     1053.77     1011.83     32.52 o
  -8   4   2     1053.78      994.55     39.74 o
   8  -4  -2     1053.78     1052.12     45.60 o
  -7  -4   2      421.62      479.35     22.77 o
  -7   4   2      421.62      441.58     23.76 o
   7   4  -2      421.62      437.39     18.02 o
   7  -4  -2      421.62      441.46     28.08 o
  -7   4   2      421.62      424.92     26.90 o
  -7  -4   2      421.62      423.87     26.47 o
   6   4  -2        6.95       -1.85      2.04 o
  -6  -4   2        6.95       16.23      8.52 o
  -6  -4   2        6.95       -0.37     10.00 o
   6  -4  -2        6.95       -3.27      9.81 o
  -6   4   2        6.95       -7.53     10.12 o
  -6   4   2        6.95        1.05      8.52 o
   5   4  -2     1021.10      943.70     30.42 o
  -5   4   2     1021.09      978.26     36.84 o
  -5   4   2     1021.09      952.77     33.20 o
   5  -4  -2     1021.09     1001.89     37.58 o
  -5  -4   2     1021.10      967.95     32.89 o
   4  -4  -2     5865.47     5992.42    171.67 o
  -4   4   2     5865.47     6079.00    197.84 o
  -4   4   2     5865.47     5882.21    171.36 o
   4   4  -2     5865.47     5937.44    163.34 o
  -4  -4   2     5865.47     6077.64    165.01 o
   3  -4  -2     4466.64     4152.22    115.27 o
   3   4  -2     4466.64     4086.19    114.28 o
   3  -4  -2     4466.64     4076.63    120.08 o
  -3  -4   2     4466.64     4266.75    115.70 o
  -3   4   2     4466.64     4277.43    138.53 o
  -3   4   2     4466.64     4085.33    119.96 o
  -2  -4   2     5308.55     6287.45    170.38 o
  -2  -4   2     5308.55     6126.88    176.79 o
   2   4  -2     5308.55     6319.04    169.64 o
   2  -4  -2     5308.55     6367.79    205.36 o
   2  -4  -2     5308.55     6098.68    175.81 o
   1   4  -2    12683.91    12790.32    359.64 o
   1  -4  -2    12683.89    13017.78    421.34 o
   1  -4  -2    12683.89    12800.13    358.34 o
  -1  -4   2    12683.91    12607.66    359.14 o
   1   4  -2    12683.91    12950.76    347.48 o
  -1   4   2    12683.89    12866.34    358.52 o
  -1  -4   2    12683.91    13447.26    348.34 o
   0  -4   2    12653.80    13806.22    379.57 o
   0  -4  -2    12653.80    13737.48    378.76 o
   0   4   2    12653.80    13460.29    379.69 o
   0  -4   2    12653.80    13692.74    367.90 o
   0   4  -2    12653.80    13632.33    379.81 o
  -1  -4  -2    11605.03    11447.92    321.99 o
   1  -4   2    11605.04    11769.11    313.11 o
   1  -4   2    11605.04    11607.74    323.23 o
  -1   4  -2    11605.04    11551.03    323.60 o
  -2   4  -2      403.09      380.25     19.56 o
   2  -4   2      403.09      390.61     15.80 o
   2  -4   2      403.09      395.30     19.31 o
   2  -4   2      403.09      359.02     16.54 o
   2  -4   2      403.09      408.14     16.60 o
  -3   4  -2     2625.41     2666.84     77.63 o
   3  -4   2     2625.41     2754.84     81.58 o
   3  -4   2     2625.41     2672.71     77.20 o
   3  -4   2     2625.41     2706.83     77.32 o
  -3   4  -2     2625.41     2599.70     81.70 o
  -4   4  -2     2242.72     2260.00     72.01 o
   4  -4   2     2242.72     2339.42     71.89 o
  -4   4  -2     2242.72     2391.81     68.62 o
   4  -4   2     2242.72     2380.46     67.82 o
  -4  -4  -2     2242.71     2000.33     62.88 o
  -4   4  -2     2242.72     2343.99     76.83 o
  -5   4  -2      938.66      808.44     32.46 o
  -5  -4  -2      938.65      908.22     28.57 o
   5  -4   2      938.66      901.56     36.96 o
  -5   4  -2      938.66      884.71     36.78 o
  -5   4  -2      938.66      921.49     33.69 o
  -5  -4  -2      938.65      883.91     34.12 o
   5  -4   2      938.66      866.20     31.90 o
  -6   4  -2     2949.87     2770.02     90.09 o
  -6  -4  -2     2949.87     2862.52     88.49 o
  -6   4  -2     2949.87     2855.30     96.76 o
   6  -4   2     2949.87     2712.20     83.06 o
  -6  -4  -2     2949.87     2818.34     81.21 o
  -6   4  -2     2949.87     2878.50     85.90 o
   6  -4   2     2949.87     2837.53     89.85 o
   6  -4   2     2949.87     2826.67     84.11 o
  -7   4  -2      966.85      989.12     40.05 o
  -7   4  -2      966.85      983.51     39.31 o
   7  -4   2      966.85      920.38     35.11 o
   7  -4   2      966.85      950.74     35.98 o
  -7  -4  -2      966.85      904.46     33.69 o
  -7   4  -2      966.85      872.68     41.78 o
  -7  -4  -2      966.85      999.36     40.60 o
   8  -4   2       94.43       84.60     12.84 o
  -8   4  -2       94.43      105.21     15.06 o
   8  -4   2       94.43       92.75     12.47 o
  -8  -4  -2       94.43       68.93     13.51 o
  -8   4  -2       94.43       58.87     15.18 o
  -8   4  -2       94.43       76.70     18.39 o
  -8  -4  -2       94.43       82.38     17.09 o
   9  -4   2      646.93      622.51     28.39 o
  -9  -4  -2      646.93      631.65     31.10 o
  -9   4  -2      646.93      612.89     38.44 o
  -9   4  -2      646.93      658.92     35.85 o
  -9  -4  -2      646.93      616.65     36.59 o
  10  -4   2      827.02      977.64     37.27 o
 -10   4  -2      827.02      983.69     45.05 o
 -10  -4  -2      827.02      975.48     42.76 o
 -10  -4  -2      827.02      925.38     48.44 o
 -10   4  -2      827.02      965.67     50.29 o
 -11   4  -2     2236.10     2298.32     87.87 o
  11  -4   2     2236.10     2265.74     69.92 o
 -11   4  -2     2236.10     2203.72     81.15 o
 -11  -4  -2     2236.11     2310.11     86.27 o
 -12   4  -2      245.25      244.73     33.82 o
 -12  -4  -2      245.25      257.63     33.38 o
  12  -4   2      245.25      258.43     16.91 o
 -12   4  -2      245.25      264.79     30.73 o
 -13   5   2       29.35       48.38     27.34 o
 -13  -5   2       29.35       53.75     28.63 o
 -13  -5   2       29.35       65.90     24.81 o
 -13   5   2       29.35       70.10     24.19 o
 -12  -5   2      112.55      113.48     23.45 o
 -12   5   2      112.55      116.94     27.71 o
 -12   5   2      112.55       89.91     22.59 o
 -12  -5   2      112.55       86.21     25.92 o
 -11  -5   2       36.04       45.85     21.78 o
 -11   5   2       36.04       10.92     20.98 o
 -11  -5   2       36.04        7.59     17.65 o
 -11   5   2       36.04       11.72     16.72 o
 -10  -5   2      830.29      918.59     41.04 o
 -10   5   2      830.29      862.37     46.34 o
 -10   5   2      830.29      838.68     39.93 o
 -10  -5   2      830.29      800.97     45.42 o
  -9   5   2      412.35      461.64     29.19 o
  -9  -5   2      412.36      410.79     26.72 o
  -9  -5   2      412.36      449.17     32.83 o
  -9   5   2      412.35      426.47     32.95 o
   8   5  -2     2543.14     2430.93     67.63 o
  -8  -5   2     2543.14     2546.08     83.43 o
  -8   5   2     2543.13     2413.90     77.44 o
  -8  -5   2     2543.14     2374.04     75.72 o
  -8   5   2     2543.13     2431.55     82.87 o
  -7  -5   2     1340.94     1275.69     49.24 o
  -7   5   2     1340.95     1259.03     49.61 o
  -7  -5   2     1340.94     1277.54     44.55 o
   7  -5  -2     1340.95     1304.94     50.42 o
  -7   5   2     1340.95     1310.93     45.85 o
   7   5  -2     1340.94     1239.29     37.70 o
   6  -5  -2     6188.48     6491.89    187.16 o
  -6   5   2     6188.48     6311.08    211.17 o
  -6  -5   2     6188.47     6577.35    178.58 o
   6   5  -2     6188.47     6393.59    174.20 o
  -6   5   2     6188.48     6483.50    179.26 o
  -6   5   2     6188.48     6209.57    186.67 o
  -5   5   2       18.58       27.03     10.61 o
  -5   5   2       18.58       33.32      6.23 o
   5   5  -2       18.58       36.72      5.68 o
   5  -5  -2       18.58       29.50     11.11 o
  -5  -5   2       18.58       44.74      9.26 o
  -4   5   2    13997.62    14992.69    430.29 o
   4  -5  -2    13997.62    15383.11    430.54 o
  -4   5   2    13997.62    15666.35    505.82 o
  -4  -5   2    13997.59    15719.85    416.65 o
  -3  -5   2      286.40      266.52     14.56 o
  -3  -5   2      286.40      266.95     16.97 o
   3   5  -2      286.40      236.34     11.91 o
   3  -5  -2      286.40      248.19     12.71 o
   3  -5  -2      286.40      236.84     16.85 o
  -3   5   2      286.40      225.48     15.74 o
  -2  -5   2       33.86       31.22      7.22 o
   2  -5  -2       33.86       40.60      7.40 o
  -2   5   2       33.86       12.47      5.55 o
   2  -5  -2       33.86       36.04      7.96 o
  -2  -5   2       33.86       35.17      8.08 o
  -1  -5   2     5116.46     5304.68    153.04 o
   1  -5  -2     5116.46     5280.31    151.62 o
  -1  -5   2     5116.46     5466.48    147.30 o
  -1   5   2     5116.46     5343.74    151.19 o
   1   5  -2     5116.46     5318.94    153.34 o
   0  -5   2      985.01      860.34     32.52 o
   0   5   2      985.00      902.85     29.31 o
   0  -5   2      985.01      961.35     30.11 o
   0   5  -2      985.01      884.09     32.83 o
   0  -5  -2      985.00      906.06     30.24 o
   1  -5   2     2615.02     2604.83     75.59 o
  -1  -5  -2     2615.00     2544.97     76.58 o
  -1   5  -2     2615.02     2728.00     80.04 o
   1  -5   2     2615.02     2625.99     79.54 o
   2  -5   2    18485.06    20007.71    528.78 o
   2  -5   2    18485.06    19662.51    545.13 o
   2  -5   2    18485.06    19681.71    528.04 o
  -2   5  -2    18485.06    19264.25    545.50 o
   3  -5   2       16.18       24.25      7.40 o
   3  -5   2       16.18        9.56      9.07 o
  -3   5  -2       16.18       19.31     10.24 o
  -4  -5  -2     9332.17     8718.81    251.77 o
   4  -5   2     9332.18     9678.99    265.84 o
  -4   5  -2     9332.18     9262.77    256.46 o
  -4   5  -2     9332.18     9531.94    266.46 o
   4  -5   2     9332.18     9639.62    256.09 o
   5  -5   2     1814.76     1758.62     56.77 o
  -5   5  -2     1814.76     1761.03     61.96 o
  -5   5  -2     1814.76     1736.35     57.45 o
   5  -5   2     1814.76     1892.65     62.45 o
  -5  -5  -2     1814.76     1818.79     52.51 o
   6  -5   2     7186.28     7364.75    208.27 o
  -6  -5  -2     7186.28     6930.63    205.74 o
   6  -5   2     7186.28     7098.66    198.70 o
  -6   5  -2     7186.28     7044.18    208.39 o
  -6   5  -2     7186.28     7186.54    200.37 o
  -6   5  -2     7186.28     7529.08    234.74 o
  -6  -5  -2     7186.28     6794.20    195.24 o
  -7   5  -2      243.63      245.54     19.68 o
  -7  -5  -2      243.63      227.64     20.06 o
  -7   5  -2      243.63      237.82     22.46 o
  -7  -5  -2      243.63      240.48     15.80 o
  -7   5  -2      243.63      239.80     16.72 o
   7  -5   2      243.63      218.82     17.46 o
   7  -5   2      243.63      238.50     17.40 o
  -8  -5  -2      420.49      384.69     23.82 o
   8  -5   2      420.49      394.50     23.94 o
  -8  -5  -2      420.49      396.97     29.13 o
  -8   5  -2      420.49      385.98     27.89 o
   8  -5   2      420.49      391.29     25.49 o
  -8   5  -2      420.49      396.35     31.16 o
  -8   5  -2      420.49      432.45     23.02 o
   9  -5   2       15.05      -10.00     12.84 o
  -9  -5  -2       15.05       22.40     14.50 o
  -9   5  -2       15.05        2.59     17.96 o
  -9   5  -2       15.05        2.78     16.04 o
  -9  -5  -2       15.05       30.85     17.83 o
 -10  -5  -2       31.21       57.57     21.41 o
  10  -5   2       31.21       57.33     15.55 o
 -10   5  -2       31.21       39.62     18.20 o
 -10   5  -2       31.21       12.71     21.29 o
  11  -5   2        5.64        8.76     15.00 o
 -11   5  -2        5.64       26.35     24.44 o
 -11  -5  -2        5.64        5.80     22.52 o
 -11   5  -2        5.64       19.31     21.04 o
 -12   5  -2      117.81      135.02     25.98 o
 -12   5  -2      117.81      127.06     30.24 o
  12  -5   2      117.81      115.46     16.04 o
 -12  -5  -2      117.81      154.76     29.31 o
 -12  -6   2       35.18       27.71     19.62 o
 -12   6   2       35.18       38.51     25.24 o
 -12   6   2       35.18       -3.27     20.43 o
 -12  -6   2       35.18       68.99     25.49 o
 -11   6   2      189.14      158.28     27.58 o
 -11  -6   2      189.14      166.67     22.09 o
 -11  -6   2      189.14      192.59     28.14 o
 -11   6   2      189.14      156.49     21.72 o
 -10  -6   2      244.59      271.21     23.88 o
 -10   6   2      244.59      227.89     22.40 o
 -10  -6   2      244.59      259.91     28.02 o
 -10   6   2      244.59      279.91     28.39 o
  -9  -6   2       50.74       53.93     19.25 o
  -9   6   2       50.73       82.69     16.97 o
  -9   6   2       50.73       64.73      9.63 o
  -9  -6   2       50.74       51.09     15.30 o
  -9   6   2       50.73       28.76     18.57 o
  -8   6   2       73.94       69.30     17.53 o
  -8   6   2       73.94       91.20      8.52 o
  -8  -6   2       73.94       81.58     14.01 o
  -8   6   2       73.94       60.23     14.87 o
  -8  -6   2       73.94       58.25     17.28 o
  -7  -6   2      613.03      623.87     33.14 o
  -7  -6   2      613.03      666.70     28.02 o
  -7   6   2      613.04      580.67     33.20 o
   7  -6  -2      613.04      612.02     34.19 o
   6  -6  -2       18.61       20.67     13.33 o
  -6   6   2       18.61        8.15     12.16 o
  -6  -6   2       18.61       10.43      9.38 o
  -5   6   2    10447.04    10563.76    305.33 o
   5  -6  -2    10447.04    10883.47    305.70 o
  -5  -6   2    10447.03    10893.41    294.04 o
   4  -6  -2     3090.42     3496.39    104.60 o
  -4  -6   2     3090.40     3363.10    104.53 o
  -4  -6   2     3090.40     3487.50     98.98 o
  -4   6   2     3090.42     3484.48    104.23 o
  -3   6   2     8884.11     8662.54    243.75 o
  -3  -6   2     8884.11     8856.05    235.48 o
   3  -6  -2     8884.11     8664.69    282.13 o
  -3  -6   2     8884.11     8451.74    244.43 o
   3  -6  -2     8884.11     8463.34    243.87 o
   2  -6  -2      519.16      538.34     24.00 o
   2   6  -2      519.16      487.37     24.44 o
  -2  -6   2      519.16      523.72     21.17 o
   2  -6  -2      519.16      541.55     24.44 o
  -2  -6   2      519.16      562.66     25.36 o
  -1  -6   2     7440.93     7239.36    204.56 o
   1   6  -2     7440.93     7241.15    204.81 o
   1  -6  -2     7440.92     7118.41    202.96 o
  -1  -6   2     7440.93     7248.92    196.97 o
  -1   6   2     7440.92     7082.99    202.40 o
   0   6   2       42.60       46.77      7.59 o
   0  -6  -2       42.60       41.59      8.21 o
   0   6  -2       42.60       52.33     10.37 o
   0  -6   2       42.60       57.57     10.31 o
   0  -6   2       42.60       55.17      8.58 o
   1  -6   2    16387.96    17020.17    471.39 o
   1  -6   2    16387.96    17014.00    456.58 o
  -1   6  -2    16387.96    16797.65    471.57 o
  -1  -6  -2    16387.96    16892.43    469.04 o
   2  -6   2      117.72       89.11     12.16 o
   2  -6   2      117.72       83.92     10.43 o
  -2   6  -2      117.72       70.47     12.03 o
  -2  -6  -2      117.72       90.83      9.32 o
  -3   6  -2      120.25       97.31     13.82 o
   3  -6   2      120.25      112.06     13.33 o
  -4   6  -2     1995.08     1969.29     66.40 o
   4  -6   2     1995.08     2089.25     67.02 o
   4  -6   2     1995.08     2031.00     61.58 o
  -4  -6  -2     1995.07     1894.56     56.34 o
   5  -6   2      636.37      536.68     27.28 o
  -5   6  -2      636.37      611.59     32.27 o
   5  -6   2      636.37      597.03     33.01 o
  -5  -6  -2      636.36      606.41     22.34 o
  -6   6  -2       23.90       38.63     15.30 o
   6  -6   2       23.90       33.20     10.86 o
  -6   6  -2       23.90       27.40     12.09 o
  -6  -6  -2       23.90       35.54      9.38 o
   7  -6   2      748.85      768.70     34.68 o
  -7  -6  -2      748.86      800.85     30.67 o
  -7  -6  -2      748.86      822.01     37.46 o
   7  -6   2      748.85      808.69     34.37 o
  -7   6  -2      748.85      744.45     34.93 o
  -7   6  -2      748.85      748.21     40.05 o
  -8   6  -2      433.99      423.38     28.39 o
  -8   6  -2      433.99      380.86     29.81 o
  -8  -6  -2      433.99      444.11     24.93 o
   8  -6   2      433.99      425.79     26.10 o
  -8  -6  -2      433.99      442.45     30.18 o
  -9   6  -2      873.69      866.88     40.67 o
  -9  -6  -2      873.69      856.26     37.40 o
  -9   6  -2      873.69      791.47     44.92 o
   9  -6   2      873.69      803.19     35.91 o
  -9  -6  -2      873.69      789.62     42.70 o
 -10  -6  -2       52.25       89.35     23.57 o
 -10   6  -2       52.25      119.28     22.96 o
  10  -6   2       52.25       79.54     16.97 o
 -10   6  -2       52.25       51.40     23.45 o
  11  -6   2     1975.07     1929.31     64.67 o
 -11   6  -2     1975.07     1869.02     72.45 o
 -11  -6  -2     1975.07     1795.40     76.70 o
 -11   6  -2     1975.07     2042.23     81.15 o
 -12  -7   2      117.92      159.52     25.67 o
 -12   7   2      117.92      101.57     27.95 o
 -12   7   2      117.92       81.76     24.13 o
 -12  -7   2      117.92      108.36     28.51 o
 -11  -7   2       98.18      107.50     21.54 o
 -11   7   2       98.18       77.88     19.75 o
 -11  -7   2       98.18       88.24     25.49 o
 -11   7   2       98.18       71.52     24.74 o
 -10   7   2      835.27      850.65     47.58 o
 -10  -7   2      835.27      809.61     46.53 o
 -10  -7   2      835.27      895.14     41.65 o
  -9  -7   2        0.80       29.93     18.51 o
  -9  -7   2        0.80       15.12     14.69 o
  -9   7   2        0.80      -24.34     16.23 o
  -8   7   2     4927.84     4928.94    153.04 o
  -8  -7   2     4927.83     5037.18    143.97 o
  -8  -7   2     4927.83     4943.01    153.22 o
   7  -7  -2      284.11      284.29     23.88 o
  -7  -7   2      284.11      257.63     18.82 o
  -7   7   2      284.11      265.04     22.89 o
   6  -7  -2       18.07       -4.63     13.02 o
  -6  -7   2       18.07       15.74     10.55 o
  -6   7   2       18.07        7.47     13.08 o
  -5  -7   2     1569.05     1501.42     54.55 o
  -5  -7   2     1569.05     1575.29     48.93 o
  -5   7   2     1569.05     1446.81     53.50 o
   5  -7  -2     1569.05     1444.53     54.92 o
   4  -7  -2      686.26      693.72     31.96 o
  -4  -7   2      686.25      633.56     30.42 o
  -4   7   2      686.26      663.61     30.42 o
  -4  -7   2      686.25      669.23     27.40 o
  -3   7   2      172.33      162.17     14.13 o
  -3  -7   2      172.33      154.64     14.69 o
  -3  -7   2      172.33      177.35     12.96 o
   3  -7  -2      172.33      167.78     13.21 o
   3  -7  -2      172.33      150.63     14.62 o
   2  -7  -2      246.82      264.05     16.97 o
  -2  -7   2      246.82      254.05     19.81 o
   2   7  -2      246.82      256.46     19.38 o
   2  -7  -2      246.82      253.68     18.57 o
  -2  -7   2      246.82      231.04     15.00 o
  -1   7   2      989.92      898.35     33.14 o
   1  -7  -2      989.92      911.24     34.49 o
  -1  -7   2      989.92      953.14     36.41 o
   1   7  -2      989.92      939.32     36.04 o
  -1  -7   2      989.92      914.27     32.09 o
   0  -7  -2    12931.81    14082.73    392.90 o
   0  -7   2    12931.85    14233.86    395.06 o
   0   7   2    12931.81    13977.03    392.03 o
   0   7  -2    12931.85    14053.12    395.18 o
   0  -7   2    12931.85    14195.78    381.97 o
  -1  -7  -2     1628.30     1801.32     56.40 o
  -1   7  -2     1628.30     1793.98     59.73 o
   1  -7   2     1628.30     1743.69     55.54 o
   1  -7   2     1628.30     1728.69     59.36 o
  -2  -7  -2     1378.77     1283.72     43.38 o
   2  -7   2     1378.78     1337.90     43.63 o
  -2   7  -2     1378.78     1308.89     47.58 o
   2  -7   2     1378.78     1235.58     47.02 o
  -3  -7  -2       53.38       42.08      9.56 o
   3  -7   2       53.38       43.38     12.53 o
  -3   7  -2       53.38       36.10     12.59 o
   3  -7   2       53.38       49.24     11.05 o
  -4   7  -2     5491.05     5478.58    162.91 o
   4  -7   2     5491.05     5743.86    162.72 o
  -4  -7  -2     5491.05     5249.02    149.77 o
   5  -7   2      523.36      635.84     34.99 o
  -5  -7  -2      523.37      555.56     22.52 o
  -5   7  -2      523.36      563.03     32.15 o
   6  -7   2     5673.93     5767.86    161.24 o
  -6  -7  -2     5673.93     5523.25    156.18 o
  -6   7  -2     5673.93     5596.75    169.70 o
  -7  -7  -2       67.54       83.37     12.34 o
   7  -7   2       67.54       26.66     15.37 o
  -7  -7  -2       67.54       69.24     16.41 o
  -7   7  -2       67.54       83.49     20.06 o
   8  -7   2        4.96        1.60     14.32 o
  -8   7  -2        4.96       -7.96     17.90 o
  -8  -7  -2        4.95       14.13     15.43 o
  -8   7  -2        4.96        1.67     15.80 o
  -8  -7  -2        4.95        3.76     11.48 o
  -9  -7  -2        8.11       21.29     17.96 o
  -9   7  -2        8.11       11.48     17.22 o
   9  -7   2        8.11        8.82     15.37 o
  -9   7  -2        8.11       14.56     20.55 o
  10  -7   2       62.10       76.58     18.64 o
 -10  -7  -2       62.10       83.86     24.74 o
 -10   7  -2       62.10       97.01     22.15 o
 -10   7  -2       62.10      133.10     27.21 o
 -11  -7  -2      275.71      244.36     31.90 o
  11  -7   2      275.71      266.02     23.94 o
 -11   7  -2      275.71      274.35     28.63 o
 -11   7  -2      275.71      264.23     34.25 o
 -12   8   2      190.15      170.81     32.03 o
 -12  -8   2      190.15      226.72     33.82 o
 -11  -8   2       56.85       35.85     23.94 o
 -11  -8   2       56.85       48.13     20.67 o
 -11   8   2       56.85       37.58     24.44 o
 -10   8   2       76.70       81.27     24.13 o
 -10  -8   2       76.70      100.09     24.25 o
 -10  -8   2       76.70       59.55     18.20 o
  -9  -8   2       91.84       98.30     18.88 o
  -9   8   2       91.84       79.48     21.84 o
  -9  -8   2       91.84       94.66     21.84 o
  -8  -8   2      344.01      346.00     25.92 o
  -8   8   2      344.01      328.66     27.77 o
   7  -8  -2      192.20      206.23     22.52 o
  -7   8   2      192.20      162.23     21.04 o
  -7  -8   2      192.20      189.20     17.65 o
   6  -8  -2      788.42      838.12     40.67 o
  -6  -8   2      788.42      836.76     33.75 o
  -6  -8   2      788.42      811.22     39.31 o
  -6   8   2      788.42      770.92     37.70 o
   5  -8  -2     2105.50     2183.98     72.45 o
  -5  -8   2     2105.50     2107.89     65.60 o
  -5   8   2     2105.50     2019.46     70.47 o
  -5  -8   2     2105.50     2080.49     71.40 o
  -4  -8   2     1732.18     1818.73     56.46 o
  -4  -8   2     1732.18     1713.45     61.28 o
   4  -8  -2     1732.17     1789.35     61.71 o
  -4   8   2     1732.17     1741.10     60.41 o
   3  -8  -2     2737.92     2579.65     83.24 o
  -3   8   2     2737.92     2621.36     82.50 o
   3  -8  -2     2737.92     2608.96     90.71 o
  -3  -8   2     2737.92     2653.64     83.92 o
  -3  -8   2     2737.92     2672.64     78.37 o
   2  -8  -2     1889.74     2021.56     71.89 o
   2  -8  -2     1889.74     1974.66     64.86 o
  -2  -8   2     1889.74     1977.62     60.91 o
  -2  -8   2     1889.74     2009.71     65.97 o
   2   8  -2     1889.74     1906.35     65.04 o
  -1   8   2      596.59      443.93     24.31 o
   1   8  -2      596.59      514.34     27.28 o
   1  -8  -2      596.59      458.31     26.60 o
  -1  -8   2      596.59      509.46     27.71 o
  -1  -8   2      596.59      570.00     24.07 o
   0  -8   2     9482.37    10161.30    287.44 o
   0  -8   2     9482.37    10247.32    277.01 o
   0   8   2     9482.37     9969.82    283.73 o
   0   8  -2     9482.37    10115.45    287.38 o
   0  -8  -2     9482.37    10098.05    285.22 o
   1  -8   2     2026.24     1974.17     62.26 o
  -1  -8  -2     2026.25     2025.32     63.74 o
  -1   8  -2     2026.24     1952.32     66.89 o
   1  -8   2     2026.24     1971.14     66.95 o
  -2   8  -2       30.32       23.45     12.96 o
   2  -8   2       30.32       11.79     10.80 o
  -2  -8  -2       30.32       36.28     10.18 o
   2  -8   2       30.32       24.99     12.59 o
  -3  -8  -2       17.72       20.30      9.75 o
   3  -8   2       17.72       14.13     12.77 o
  -3   8  -2       17.72        6.97     12.96 o
   3  -8   2       17.72       22.28     11.29 o
  -4  -8  -2       56.42       32.21      8.33 o
  -4   8  -2       56.42       26.04     14.13 o
   4  -8   2       56.42       44.80     12.65 o
  -4  -8  -2       56.42       36.59     11.23 o
   4  -8   2       56.42       39.49     14.38 o
  -5   8  -2      371.74      410.48     29.99 o
   5  -8   2      371.74      424.43     25.30 o
  -5  -8  -2      371.74      409.13     19.81 o
   5  -8   2      371.74      352.85     25.92 o
  -6   8  -2       14.54       21.60     16.85 o
   6  -8   2       14.54       31.22     15.24 o
  -6  -8  -2       14.54        6.11     10.24 o
  -7  -8  -2       84.27       89.91     13.39 o
  -7   8  -2       84.27       58.25     20.43 o
   7  -8   2       84.27       44.99     17.15 o
  -8  -8  -2       16.95        5.00     16.04 o
  -8   8  -2       16.95        8.02     19.19 o
   8  -8   2       16.95      -17.09     13.64 o
  -9  -8  -2     1064.65     1097.73     52.45 o
  -9   8  -2     1064.65     1099.45     56.09 o
   9  -8   2     1064.65     1134.63     46.34 o
 -10  -8  -2      525.12      576.42     43.44 o
 -10   8  -2      525.11      618.13     45.97 o
  10  -8   2      525.11      518.78     32.89 o
  11  -8   2      902.79      893.97     43.44 o
 -11   8  -2      902.79      985.05     58.25 o
 -11  -8  -2      902.79     1024.17     55.48 o
 -11   9   2       49.97       58.44     26.29 o
 -11  -9   2       49.97       37.58     25.05 o
 -10   9   2      475.82      468.92     37.95 o
 -10  -9   2      475.82      542.17     35.24 o
 -10  -9   2      475.82      444.55     37.02 o
  -9  -9   2      544.32      587.77     41.10 o
  -9  -9   2      544.32      606.53     34.80 o
  -9   9   2      544.32      549.33     40.73 o
  -8   9   2     1670.34     1599.29     63.93 o
  -8  -9   2     1670.34     1527.22     55.54 o
  -7  -9   2      168.29      162.72     21.47 o
   7  -9  -2      168.29      197.10     23.70 o
  -7   9   2      168.29      134.46     21.29 o
  -7  -9   2      168.29      186.91     18.45 o
   6  -9  -2      405.36      461.52     34.37 o
  -6  -9   2      405.35      445.04     31.22 o
  -6   9   2      405.36      418.50     30.05 o
  -6  -9   2      405.35      409.80     25.36 o
  -5  -9   2     1485.73     1538.94     50.85 o
  -5  -9   2     1485.73     1463.90     55.97 o
  -5   9   2     1485.74     1424.60     55.54 o
   5  -9  -2     1485.74     1452.36     57.39 o
   4  -9  -2     1130.64     1261.44     49.24 o
  -4   9   2     1130.64     1221.45     47.39 o
  -4  -9   2     1130.64     1285.63     43.69 o
  -4  -9   2     1130.64     1257.37     49.18 o
   4  -9  -2     1130.64     1139.81     44.18 o
  -3   9   2       37.89       33.26     12.28 o
   3  -9  -2       37.89       19.75     10.55 o
  -3  -9   2       37.89       24.56     13.14 o
   3  -9  -2       37.89       28.63     13.21 o
  -3  -9   2       37.89        8.70     10.37 o
   2  -9  -2       53.21       58.81     13.45 o
   2  -9  -2       53.21       41.78     11.97 o
  -2  -9   2       53.21       50.91     13.14 o
  -2  -9   2       53.21       29.56     10.37 o
  -2   9   2       53.21        9.81      7.59 o
   1   9  -2      232.02      209.25     17.77 o
   1  -9  -2      232.01      191.17     17.15 o
  -1  -9   2      232.02      180.25     14.87 o
  -1   9   2      232.01      179.76     15.74 o
  -1  -9   2      232.02      238.19     18.88 o
   0   9   2     9618.33    10076.02    285.40 o
   0  -9  -2     9618.33    10131.87    287.19 o
   0   9  -2     9618.32    10165.99    289.41 o
   0  -9   2     9618.32    10246.58    278.86 o
   0  -9   2     9618.32    10088.12    289.23 o
   1  -9   2      383.97      409.25     29.00 o
  -1   9  -2      383.97      389.44     28.32 o
   1  -9   2      383.97      448.56     24.13 o
  -1  -9  -2      383.97      408.45     25.49 o
  -2   9  -2     3128.71     3089.91    100.46 o
  -2  -9  -2     3128.70     3190.50     96.94 o
   2  -9   2     3128.71     3107.25     94.78 o
   2  -9   2     3128.71     3254.74    100.83 o
   3  -9   2      306.57      298.30     20.73 o
   3  -9   2      306.57      275.59     23.20 o
  -3   9  -2      306.57      315.95     24.68 o
  -3  -9  -2      306.57      313.85     22.03 o
  -4   9  -2      464.10      472.50     31.78 o
  -4  -9  -2      464.10      479.16     22.15 o
   4  -9   2      464.10      509.71     32.95 o
   4  -9   2      464.10      494.96     27.77 o
  -4  -9  -2      464.10      521.68     27.58 o
   5  -9   2     1847.72     1875.25     65.04 o
  -5  -9  -2     1847.73     1961.58     66.83 o
  -5   9  -2     1847.72     1885.06     70.84 o
  -5  -9  -2     1847.73     1993.17     59.67 o
   6  -9   2     4697.61     4607.94    135.57 o
  -6   9  -2     4697.61     4558.69    143.53 o
  -6  -9  -2     4697.60     4509.45    129.53 o
   7  -9   2      536.36      489.84     31.59 o
  -7   9  -2      536.36      519.34     37.64 o
  -8   9  -2      148.36      147.48     25.67 o
  -8  -9  -2      148.36      187.59     23.76 o
   8  -9   2      148.36      113.60     20.06 o
  -9   9  -2       70.59       51.53     24.56 o
   9  -9   2       70.59       48.07     18.64 o
  -9  -9  -2       70.59       38.20     21.78 o
 -10   9  -2        2.49      -11.42     24.68 o
 -10  -9  -2        2.49       -6.91     22.46 o
  10  -9   2        2.49       -0.43     17.71 o
 -11 -10   2       45.33       39.49     26.35 o
 -10 -10   2      454.79      463.86     37.89 o
  -9 -10   2        2.21      -20.06     16.04 o
  -9 -10   2        2.21      -15.43     22.15 o
  -9  10   2        2.21        7.90     21.54 o
  -8 -10   2       79.32       34.25     17.09 o
  -8  10   2       79.32       64.79     21.66 o
  -7 -10   2       16.07      -12.71     13.39 o
  -7  10   2       16.07      -24.90     16.60 o
  -6  10   2       65.22       44.99     17.34 o
  -6 -10   2       65.22       56.96     17.40 o
   6 -10  -2       65.22       47.82     18.27 o
  -6 -10   2       65.22       38.75     14.81 o
  -5 -10   2     1788.18     1743.44     65.53 o
  -5  10   2     1788.18     1761.28     65.60 o
   5 -10  -2     1788.18     1819.34     67.32 o
  -5 -10   2     1788.18     1815.76     59.86 o
  -4  10   2     3664.78     3872.07    119.22 o
   4 -10  -2     3664.78     3865.40    119.90 o
  -4 -10   2     3664.77     3776.11    120.08 o
  -4 -10   2     3664.77     3864.17    112.62 o
   4 -10  -2     3664.78     3762.78    128.41 o
   3 -10  -2     2789.51     2831.97     93.18 o
  -3 -10   2     2789.52     2873.32     87.32 o
  -3 -10   2     2789.52     2865.54     94.04 o
   3 -10  -2     2789.51     2864.56    101.39 o
  -3  10   2     2789.51     2966.13     92.32 o
  -2  10   2       11.76       -5.74      5.62 o
   2 -10  -2       11.76      -17.34     12.65 o
  -2 -10   2       11.76       -2.10     11.66 o
   2 -10  -2       11.76        5.62     12.47 o
  -2 -10   2       11.76        5.62     13.33 o
  -1 -10   2     1007.32     1045.77     45.29 o
  -1 -10   2     1007.32     1003.81     38.44 o
   1 -10  -2     1007.32      991.84     42.21 o
  -1  10   2     1007.32     1003.68     40.23 o
   1  10  -2     1007.32     1032.69     43.32 o
   0  10   2     5215.72     5360.90    159.89 o
   0  10  -2     5215.72     5486.35    164.33 o
   0 -10  -2     5215.72     5433.71    162.17 o
   0 -10   2     5215.72     5475.00    164.45 o
   0 -10   2     5215.72     5761.76    157.48 o
  -1  10  -2     2562.44     2590.82     85.16 o
   1 -10   2     2562.44     2467.22     79.54 o
  -1 -10  -2     2562.45     2594.21     82.26 o
   1 -10   2     2562.44     2532.63     85.84 o
   2 -10   2      733.59      742.41     39.68 o
  -2 -10  -2      733.59      743.83     34.80 o
  -2  10  -2      733.59      764.56     39.00 o
   2 -10   2      733.59      737.10     33.88 o
   3 -10   2      116.41       71.77     18.39 o
  -3 -10  -2      116.41      104.29     16.04 o
   3 -10   2      116.41       91.76     16.48 o
  -3 -10  -2      116.41      125.64     12.59 o
  -3  10  -2      116.41       99.60     19.75 o
   4 -10   2      231.63      282.75     24.50 o
  -4 -10  -2      231.63      241.40     20.30 o
  -4 -10  -2      231.63      212.89     15.74 o
  -4  10  -2      231.63      237.45     24.00 o
   4 -10   2      231.63      209.31     20.12 o
  -5  10  -2       90.67      121.50     22.09 o
  -5 -10  -2       90.67      105.52     14.38 o
   5 -10   2       90.67      103.36     19.13 o
  -5 -10  -2       90.67      120.58     17.59 o
   6 -10   2     1127.52     1045.71     45.60 o
  -6  10  -2     1127.52     1047.50     50.91 o
   7 -10   2        3.66       -2.65     17.65 o
  -7  10  -2        3.66      -10.31     19.93 o
  -8  10  -2       96.80       50.17     24.07 o
   8 -10   2       96.80       44.99     18.08 o
   9 -10   2       76.00      100.21     21.29 o
  -9 -10  -2       76.00       59.92     23.08 o
  -9  10  -2       76.00       68.99     26.53 o
 -10 -10  -2      240.03      247.39     31.72 o
 -10  10  -2      240.03      336.25     37.02 o
  10 -10   2      240.03      263.49     26.35 o
 -10 -11   2      242.81      243.56     32.77 o
  -8 -11   2      124.89      140.76     21.04 o
  -8  11   2      124.90      135.33     25.36 o
  -7 -11   2      236.40      224.56     21.66 o
  -7  11   2      236.40      205.98     25.42 o
  -6  11   2       78.23       63.56     19.68 o
  -6 -11   2       78.23       57.08     16.41 o
   6 -11  -2       78.23       77.14     21.04 o
  -5  11   2      786.49      741.79     40.85 o
   5 -11  -2      786.49      754.63     43.32 o
  -5 -11   2      786.48      742.04     41.96 o
  -5 -11   2      786.48      807.27     36.16 o
  -4 -11   2      234.03      254.79     20.55 o
  -4 -11   2      234.03      237.33     23.51 o
   4 -11  -2      234.03      270.84     24.44 o
  -4  11   2      234.03      225.48     22.46 o
   4 -11  -2      234.03      251.03     18.76 o
  -3  11   2      919.92      870.70     41.22 o
   3 -11  -2      919.92      934.14     41.10 o
  -3 -11   2      919.91      891.44     37.70 o
  -3 -11   2      919.91      858.92     43.69 o
   3 -11  -2      919.92      910.87     43.81 o
  -2 -11   2      137.02      107.19     16.17 o
  -2 -11   2      137.02      113.54     18.57 o
   2 -11  -2      137.02      128.48     17.77 o
   2 -11  -2      137.02      128.91     18.64 o
  -1 -11   2      787.17      817.63     34.99 o
  -1 -11   2      787.17      832.07     42.33 o
   1  11  -2      787.17      852.56     39.74 o
  -1  11   2      787.17      798.38     36.78 o
   1 -11  -2      787.17      828.62     39.62 o
   0 -11   2      326.02      313.42     23.70 o
   0 -11   2      326.02      354.82     25.98 o
   0  11  -2      326.02      324.03     25.05 o
   0  11   2      326.02      361.67     24.99 o
   0 -11  -2      326.02      294.04     23.02 o
  -1 -11  -2     2984.49     3060.48     97.44 o
  -1  11  -2     2984.51     3049.13     99.84 o
   1 -11   2     2984.51     3049.19     94.10 o
   1 -11   2     2984.51     2972.73    100.46 o
  -2 -11  -2      505.18      570.18     32.03 o
   2 -11   2      505.19      518.29     36.35 o
  -2  11  -2      505.19      501.19     34.99 o
   2 -11   2      505.19      454.60     28.63 o
  -3  11  -2       23.45       29.81     17.65 o
   3 -11   2       23.45       26.04     16.60 o
  -3 -11  -2       23.45       17.71     14.50 o
  -3 -11  -2       23.45       12.09     11.79 o
   3 -11   2       23.45       20.67     17.03 o
  -4  11  -2      440.79      511.31     36.04 o
   4 -11   2      440.79      407.46     29.06 o
  -4 -11  -2      440.78      454.67     24.81 o
  -4 -11  -2      440.78      433.56     31.41 o
  -5  11  -2     1943.14     1891.85     73.31 o
   5 -11   2     1943.14     1896.60     67.20 o
  -6  11  -2      431.93      449.11     34.93 o
   6 -11   2      431.93      487.00     33.63 o
   7 -11   2      218.01      193.95     23.26 o
  -7  11  -2      218.01      187.90     27.89 o
  -8  11  -2       60.85       49.00     25.30 o
   8 -11   2       60.85       28.57     19.99 o
  -9 -11  -2        2.94      -28.20     21.66 o
  -9  11  -2        2.94      -20.67     23.76 o
   9 -11   2        2.94      -15.92     17.65 o
  -7 -12   2        0.31      -15.49     16.35 o
  -6 -12   2       10.01       23.45     16.78 o
  -5  12   2       20.71       24.87     18.51 o
  -5 -12   2       20.71       44.74     15.80 o
  -4  12   2     2670.78     2906.02     94.23 o
  -4 -12   2     2670.78     2669.50     87.50 o
   3 -12  -2      114.61       84.91     19.75 o
  -3 -12   2      114.61      125.70     20.92 o
  -3 -12   2      114.61       84.91     17.34 o
  -3  12   2      114.61       94.17     18.51 o
  -2  12   2        2.05       -3.52      6.29 o
  -2 -12   2        2.05      -21.04     15.24 o
   2 -12  -2        2.05       -8.58     15.67 o
  -2 -12   2        2.05      -17.28     13.88 o
  -1 -12   2       10.90       15.49     15.30 o
  -1  12   2       10.90       21.17     13.33 o
   1 -12  -2       10.90       24.00     16.17 o
   1  12  -2       10.90        8.70     15.98 o
  -1 -12   2       10.90      -12.34     15.86 o
   0 -12  -2      511.52      539.21     34.37 o
   0  12  -2      511.52      519.71     34.80 o
   0 -12   2      511.52      546.12     37.95 o
   0 -12   2      511.52      556.48     30.18 o
   1 -12   2      638.73      605.54     34.25 o
  -1 -12  -2      638.73      631.71     37.21 o
   1 -12   2      638.73      726.00     42.08 o
  -1  12  -2      638.73      618.75     37.70 o
   2 -12   2      761.24      669.16     41.16 o
  -2 -12  -2      761.24      673.67     36.78 o
   2 -12   2      761.24      666.70     34.62 o
  -2 -12  -2      761.24      695.20     32.15 o
  -2  12  -2      761.24      695.76     40.48 o
   3 -12   2       82.90       59.67     17.77 o
  -3  12  -2       82.90       63.50     20.98 o
  -4  12  -2        8.16       -1.23     19.01 o
   4 -12   2        8.16        3.52     17.77 o
   5 -12   2        0.69        8.82     17.15 o
  -5  12  -2        0.69       15.61     21.23 o
   6 -12   2      372.85      377.35     28.45 o
  -6  12  -2      372.85      362.54     33.57 o
  -7  12  -2       15.39       -2.41     23.20 o
   7 -12   2       15.39       -3.09     18.14 o
  -8  12  -2      127.00      146.99     30.24 o
   8 -12   2      127.00      107.99     23.88 o
  -6 -13   2        8.77        8.15     16.48 o
  -5 -13   2      388.49      403.76     29.25 o
  -4 -13   2       15.58       15.24     16.78 o
  -3 -13   2       60.09       77.32     17.77 o
  -2 -13   2      128.12      109.22     19.13 o
  -1 -13   2       49.58       19.87     15.49 o
   1  13  -2       49.58       45.42     18.94 o
   0  13  -2      250.57      215.61     23.88 o
   0 -13   2      250.57      192.90     21.41 o
   1 -13   2     1259.81     1282.23     51.09 o
  -1 -13  -2     1259.81     1296.18     48.69 o
  -1  13  -2     1259.81     1234.47     56.28 o
   2 -13   2       47.69       22.59     18.76 o
  -2  13  -2       47.69       38.81     20.49 o
  -3  13  -2      184.74      119.90     24.87 o
   3 -13   2      184.74      131.44     21.78 o
  -4  13  -2        0.35      -13.14     19.87 o
   4 -13   2        0.35      -17.40     18.64 o
  -5  13  -2     1172.87     1205.10     58.75 o
   5 -13   2     1172.87     1073.48     49.80 o
   6 -13   2      411.26      339.15     30.42 o
   7 -13   2       95.83       62.63     23.51 o
  -5 -14   2       19.08      -11.97     18.45 o
  -4 -14   2     1394.82     1534.19     58.38 o
  -3 -14   2       40.63       20.92     17.59 o
  -2 -14   2        3.77      -24.16     16.11 o
  -1 -14   2       37.01       20.73     17.40 o
   0 -14   2      946.33     1055.46     47.89 o
   1 -14   2       72.22       44.86     19.38 o
   2 -14   2      117.90      107.62     21.41 o
   3 -14   2        0.63       -4.69     18.64 o
   4 -14   2        7.34       14.25     19.99 o
   5 -14   2      199.59      160.69     26.66 o
   6 -14   2       54.55       43.01     22.52 o
  -4 -15   2       16.77       28.39     19.62 o
  -3 -15   2       69.93       84.91     22.28 o
  -2 -15   2       31.08       10.49     18.51 o
  -1 -15   2      182.70      206.41     25.73 o
   0 -15   2      259.85      263.56     26.41 o
   1 -15   2      242.84      296.57     29.50 o
   2 -15   2      143.86      112.49     23.57 o
   3 -15   2        9.81      -12.84     20.73 o
   4 -15   2       86.48       99.41     25.42 o
  -2 -16   2       15.36       16.60     22.59 o
  -1 -16   2       71.44       46.40     22.15 o
   0 -16   2      238.97      240.85     27.65 o
   1 -16   2      343.25      300.70     31.29 o
 -13   0   3      737.73      841.02     45.05 o
 -13   0   3      737.73      826.46     52.27 o
 -11   0   3     1128.75     1063.48     45.60 o
 -11   0   3     1128.75     1025.53     50.97 o
  -9   0   3     1074.39      999.43     44.92 o
   9   0  -3     1074.39      975.98     37.64 o
  -9   0   3     1074.39      960.18     40.17 o
  -7   0   3      661.94      625.41     30.85 o
   7   0  -3      661.94      647.81     30.85 o
   7   0  -3      661.94      640.16     26.84 o
  -7   0   3      661.94      630.53     28.39 o
   5   0  -3       43.48       75.28     10.43 o
  -5   0   3       43.48       87.56      9.56 o
  -5   0   3       43.48       94.29     11.17 o
   5   0  -3       43.48      108.73      9.56 o
   3   0  -3     6931.93     6308.12    174.57 o
  -3   0   3     6931.93     6038.33    174.39 o
  -3   0   3     6931.93     6102.14    168.46 o
   3   0  -3     6931.93     6258.14    168.46 o
  -1   0   3     2376.46     2381.20     82.07 o
   1   0  -3     2376.46     2488.38     69.48 o
   1   0  -3     2376.46     2444.32     67.45 o
  -1   0   3     2376.46     2415.88     69.11 o
  -1   0   3     2376.46     2310.35     69.17 o
   1   0   3       18.50       47.58      7.28 o
   1   0   3       18.50       58.93      4.13 o
  -1   0  -3       18.50       43.13      7.10 o
  -1   0  -3       18.50       46.40      4.38 o
   3   0   3     5806.78     6366.25    173.46 o
  -3   0  -3     5806.78     6211.36    173.89 o
  -3   0  -3     5806.78     5732.26    166.37 o
  -3   0  -3     5806.78     6289.55    167.23 o
  -5   0  -3     1975.31     1928.50     61.58 o
   5   0   3     1975.31     1872.66     60.35 o
  -7   0  -3     7564.81     7250.84    213.14 o
  -7   0  -3     7564.81     7417.39    204.69 o
  -9   0  -3     1153.39     1316.79     55.04 o
  -9   0  -3     1153.39     1307.53     49.74 o
 -11   0  -3     2244.58     2342.07     89.42 o
 -11   0  -3     2244.58     2411.19     83.12 o
 -13  -1   3      426.77      384.32     32.89 o
 -13  -1   3      426.77      429.12     38.75 o
 -13   1   3      426.77      408.45     37.40 o
 -13   1   3      426.77      404.74     31.59 o
 -12  -1   3      715.29      683.17     44.99 o
 -12   1   3      715.29      745.06     45.66 o
 -12  -1   3      715.29      653.24     39.49 o
 -12   1   3      715.29      617.02     38.94 o
 -11   1   3       77.00       85.71     18.51 o
 -11  -1   3       77.00       70.35     18.20 o
 -11   1   3       77.00       71.52     21.47 o
 -11  -1   3       77.00       53.56     20.49 o
 -10   1   3      485.97      524.21     31.90 o
 -10  -1   3      485.97      521.74     34.99 o
  10   1  -3      485.97      474.17     25.86 o
  10  -1  -3      485.97      560.93     28.88 o
 -10   1   3      485.97      503.79     34.62 o
 -10  -1   3      485.97      519.46     30.73 o
  -9  -1   3      682.05      669.60     32.83 o
  -9   1   3      682.06      733.16     33.32 o
   9  -1  -3      682.06      691.44     31.35 o
   9   1  -3      682.05      650.40     29.37 o
  -9   1   3      682.06      707.48     37.77 o
  -9  -1   3      682.05      743.09     37.83 o
   8   1  -3     4749.49     4765.66    138.23 o
   8   1  -3     4749.49     4534.01    129.22 o
   8  -1  -3     4749.49     4630.95    137.86 o
   8  -1  -3     4749.49     4639.22    130.51 o
  -8  -1   3     4749.49     4479.09    131.56 o
  -8   1   3     4749.49     4330.80    131.25 o
  -8  -1   3     4749.49     4488.90    138.47 o
  -8   1   3     4749.49     4436.14    138.23 o
  -7   1   3      693.31      635.29     31.22 o
   7   1  -3      693.31      694.90     31.53 o
   7  -1  -3      693.31      623.99     31.16 o
  -7   1   3      693.31      655.96     28.63 o
   7  -1  -3      693.31      613.81     26.90 o
   7   1  -3      693.31      641.89     26.29 o
  -7  -1   3      693.31      658.73     27.89 o
  -7  -1   3      693.31      632.20     30.92 o
  -6   1   3       83.52       83.24     10.68 o
  -6  -1   3       83.52       92.81     11.11 o
   6   1  -3       83.52       62.02     11.11 o
   6  -1  -3       83.52       91.45     10.18 o
  -6  -1   3       83.52       79.91     12.16 o
  -6   1   3       83.52      107.25     13.02 o
   6  -1  -3       83.52       91.14     12.09 o
   6   1  -3       83.52       92.81      9.69 o
  -5  -1   3      531.28      535.69     24.31 o
  -5   1   3      531.28      525.69     24.00 o
   5   1  -3      531.28      494.90     20.73 o
   5   1  -3      531.28      485.71     23.70 o
  -5  -1   3      531.28      543.09     21.78 o
   5  -1  -3      531.28      519.95     22.03 o
   5  -1  -3      531.28      526.06     24.13 o
  -5   1   3      531.28      570.86     21.78 o
  -4  -1   3       41.35        7.34      7.71 o
   4  -1  -3       41.35        7.10      6.36 o
  -4   1   3       41.35       32.58      8.33 o
   4  -1  -3       41.35       13.95      7.90 o
   4   1  -3       41.35       19.31      6.79 o
  -4   1   3       41.35       10.06      6.48 o
   4   1  -3       41.35       19.38      7.71 o
   3   1  -3        9.08       13.39      4.87 o
  -3  -1   3        9.08        5.49      5.43 o
  -3   1   3        9.08        5.25      4.38 o
   3  -1  -3        9.08       10.12      4.44 o
  -3   1   3        9.08        5.06      5.25 o
   3  -1  -3        9.08        9.50      5.43 o
  -3  -1   3        9.08        7.78      4.87 o
  -2  -1   3     5637.39     5547.32    154.02 o
   2  -1  -3     5637.39     5535.97    158.78 o
  -2   1   3     5637.39     5862.90    155.20 o
   2   1  -3     5637.39     5619.33    153.78 o
   2  -1  -3     5637.39     5722.69    153.22 o
  -1   1   3     2412.89     2822.90     81.21 o
  -1  -1   3     2412.89     2825.93     80.71 o
   1  -1  -3     2412.89     2867.58     95.15 o
  -1   1   3     2412.89     2765.88     81.08 o
   1  -1  -3     2412.89     2870.36     80.71 o
   1   1  -3     2412.89     2868.57     77.63 o
   1   1  -3     2412.89     2887.51     81.15 o
  -1   1   3     2412.89     2582.80     94.85 o
  -1  -1   3     2412.89     2910.34     77.94 o
   0   1  -3    18522.68    18269.14    499.65 o
   0  -1   3    18522.68    17799.85    511.07 o
   0   1   3    18522.66    18881.91    601.35 o
   0  -1   3    18522.68    18798.35    511.38 o
   0  -1   3    18522.68    18155.79    600.79 o
   0  -1  -3    18522.66    19491.77    600.36 o
   0   1  -3    18522.68    18594.28    511.93 o
   0   1  -3    18522.68    17704.70    500.33 o
  -1  -1  -3    15789.84    15227.36    521.50 o
   1  -1   3    15789.87    15470.24    522.17 o
  -1   1  -3    15789.87    16747.42    432.20 o
  -1   1  -3    15789.87    16167.92    430.66 o
  -1   1  -3    15789.87    16150.02    444.30 o
   1  -1   3    15789.87    16971.11    444.11 o
  -1   1  -3    15789.87    15548.49    521.13 o
  -2   1  -3     9647.04     9158.48    265.35 o
  -2  -1  -3     9647.04     9331.08    265.90 o
  -2   1  -3     9647.04    10117.43    312.43 o
  -2   1  -3     9647.04     9241.23    257.01 o
  -2   1  -3     9647.04    10121.56    256.71 o
   2  -1   3     9647.04     9207.79    264.91 o
  -3   1  -3       48.56       62.33      6.79 o
  -3  -1  -3       48.56       62.08      7.40 o
   3  -1   3       48.56       62.76      7.65 o
   3   1   3       48.56       79.48      6.48 o
  -3   1  -3       48.56       65.66      9.26 o
  -3   1  -3       48.56       60.66      8.21 o
  -4   1  -3     5690.13     5474.32    158.78 o
   4  -1   3     5690.13     5558.49    152.17 o
  -4  -1  -3     5690.13     5602.98    150.75 o
  -4   1  -3     5690.13     5524.61    152.97 o
   4   1   3     5690.13     5457.10    156.86 o
  -4  -1  -3     5690.13     5522.08    158.28 o
   4  -1   3     5690.13     5652.41    158.40 o
   5  -1   3      129.19      160.56     13.27 o
  -5   1  -3      129.19      123.97     13.76 o
  -5  -1  -3      129.18      170.75     12.53 o
  -5   1  -3      129.19      111.82     11.66 o
  -5  -1  -3      129.18      148.78     13.82 o
   5   1   3      129.18      155.69     11.85 o
   6  -1   3     7190.90     7358.58    208.20 o
  -6   1  -3     7190.90     7216.65    209.19 o
   6   1   3     7190.90     7381.84    206.91 o
  -6  -1  -3     7190.90     7199.37    208.64 o
  -6   1  -3     7190.90     7198.08    201.35 o
  -6  -1  -3     7190.90     7160.99    199.63 o
  -7  -1  -3      124.33       93.49     16.23 o
  -7   1  -3      124.33      110.27     15.12 o
  -7  -1  -3      124.33      134.34     13.58 o
  -7   1  -3      124.33       88.18     16.72 o
  -8   1  -3      203.52      219.25     18.64 o
  -8  -1  -3      203.52      213.26     18.02 o
  -8  -1  -3      203.52      189.63     20.73 o
  -8   1  -3      203.52      194.07     21.54 o
  -9   1  -3      233.59      208.02     23.70 o
  -9   1  -3      233.59      221.35     20.55 o
  -9  -1  -3      233.59      214.81     20.30 o
  -9  -1  -3      233.59      260.59     24.87 o
 -10   1  -3       86.64      108.05     22.52 o
 -10   1  -3       86.64       80.53     18.82 o
 -10  -1  -3       86.63       84.91     19.25 o
 -10  -1  -3       86.63       69.05     21.47 o
 -11  -1  -3        4.49       28.26     20.43 o
 -11   1  -3        4.49       -5.99     21.97 o
 -11  -1  -3        4.49       -8.76     22.46 o
 -11   1  -3        4.49       16.85     21.10 o
 -12  -1  -3      206.99      141.13     26.35 o
 -12   1  -3      206.99      172.04     27.46 o
 -12   1  -3      206.99      194.50     30.98 o
 -12  -1  -3      206.99      162.79     29.87 o
 -13  -2   3      827.23      826.21     52.21 o
 -13   2   3      827.23      684.28     41.90 o
 -13  -2   3      827.23      736.98     44.86 o
 -13   2   3      827.23      731.12     50.23 o
 -12  -2   3      228.57      218.63     24.93 o
 -12  -2   3      228.57      219.68     29.43 o
 -12   2   3      228.57      172.78     24.44 o
 -12   2   3      228.57      277.69     30.73 o
 -11  -2   3      118.99      120.76     22.89 o
 -11  -2   3      118.99      138.78     20.18 o
 -11   2   3      118.99      107.13     23.02 o
 -11   2   3      118.99      147.30     20.06 o
 -10   2   3       78.88       78.31     16.54 o
  10   2  -3       78.88       43.75     10.86 o
 -10  -2   3       78.88       64.36     19.19 o
 -10   2   3       78.88       58.62     18.94 o
 -10  -2   3       78.88       45.73     15.86 o
  10  -2  -3       78.88       53.01     13.76 o
   9   2  -3      349.79      286.57     19.93 o
   8  -2  -3      223.83      181.05     18.94 o
  -8   2   3      223.83      201.97     17.90 o
   8   2  -3      223.83      209.19     14.25 o
  -8   2   3      223.83      173.59     19.31 o
  -8  -2   3      223.83      213.08     17.22 o
  -8  -2   3      223.83      180.99     19.25 o
  -7  -2   3      113.66       83.68     12.40 o
  -7   2   3      113.66       83.12     13.95 o
   7  -2  -3      113.66       93.67     13.88 o
   7   2  -3      113.66       90.90      9.81 o
  -7   2   3      113.66       88.06     11.97 o
  -7  -2   3      113.66       91.64     14.32 o
  -6  -2   3     1789.98     1997.43     60.78 o
   6  -2  -3     1789.99     2038.47     64.86 o
  -6   2   3     1789.99     2009.16     64.98 o
  -6   2   3     1789.99     1890.00     60.72 o
  -6  -2   3     1789.98     1873.89     64.61 o
   6   2  -3     1789.98     2000.64     59.30 o
   6  -2  -3     1789.99     2012.92     61.03 o
  -5  -2   3     3212.83     2980.69     91.14 o
   5   2  -3     3212.83     2996.74     85.77 o
   5  -2  -3     3212.83     3016.48     90.83 o
   5  -2  -3     3212.83     3019.01     86.51 o
  -5   2   3     3212.83     3012.29     90.96 o
  -5  -2   3     3212.83     3034.69     86.51 o
  -5   2   3     3212.83     2974.15     86.45 o
  -4   2   3      732.70      688.48     26.60 o
   4  -2  -3      732.70      701.19     26.72 o
  -4   2   3      732.70      730.38     24.37 o
   4   2  -3      732.70      672.99     24.37 o
  -4  -2   3      732.70      725.56     24.87 o
   4  -2  -3      732.70      718.53     24.93 o
  -4  -2   3      732.70      647.01     26.72 o
  -3  -2   3    22079.23    21815.95    585.98 o
   3   2  -3    22079.23    21966.08    585.30 o
  -3   2   3    22079.23    21394.72    603.44 o
  -3   2   3    22079.23    21918.75    593.76 o
   3  -2  -3    22079.23    21714.80    603.26 o
   3  -2  -3    22079.23    22318.06    584.99 o
  -2  -2   3     1355.10     1427.62     44.62 o
  -2  -2   3     1355.10     1441.94     42.08 o
  -2   2   3     1355.10     1425.58     50.97 o
   2   2  -3     1355.10     1475.20     42.15 o
   2  -2  -3     1355.10     1461.44     40.67 o
   2  -2  -3     1355.10     1415.22     43.26 o
  -1  -2   3     5438.47     5908.19    168.46 o
   1   2  -3     5438.47     6094.24    169.08 o
   1  -2  -3     5438.46     5955.70    168.77 o
  -1   2   3     5438.46     5983.35    172.41 o
  -1  -2   3     5438.47     6003.10    162.91 o
  -1   2   3     5438.46     5956.88    198.39 o
   1  -2  -3     5438.46     6099.48    198.02 o
   1   2  -3     5438.47     5942.93    162.66 o
   0   2  -3      428.12      421.96     14.62 o
   0   2   3      428.12      442.26     19.99 o
   0  -2   3      428.12      405.85     14.38 o
   0   2  -3      428.12      425.23     16.91 o
   0  -2   3      428.12      415.85     14.44 o
   0  -2   3      428.12      401.91     16.41 o
  -1  -2  -3    13982.06    13525.94    468.61 o
  -1   2  -3    13982.06    14421.45    386.17 o
   1  -2   3    13982.06    15407.43    398.39 o
  -1   2  -3    13982.06    13923.16    385.55 o
   1  -2   3    13982.06    13345.26    467.93 o
  -1   2  -3    13982.06    14958.00    398.88 o
   1  -2   3    13982.06    15100.37    386.23 o
   1  -2   3    13982.06    14206.21    386.36 o
   2  -2   3       62.12       69.85      5.55 o
  -2   2  -3       62.12       52.76      7.16 o
  -2   2  -3       62.12       56.77      6.36 o
  -2   2  -3       62.12       45.42      7.40 o
  -2   2  -3       62.12       61.34      6.17 o
   2  -2   3       62.12       61.46      7.47 o
   2  -2   3       62.12       55.60      7.03 o
   2  -2   3       62.12       63.81      5.68 o
   3  -2   3     2764.38     2895.84     82.20 o
  -3  -2  -3     2764.38     2835.99     80.71 o
  -3   2  -3     2764.38     2842.09     82.69 o
   3  -2   3     2764.38     2575.58     77.38 o
   3  -2   3     2764.38     2696.15     77.07 o
  -3   2  -3     2764.38     2845.98     78.92 o
  -3   2  -3     2764.38     2713.31     94.48 o
  -4   2  -3      116.80      181.05     15.12 o
  -4  -2  -3      116.80      176.55     13.45 o
  -4   2  -3      116.80      171.24     13.64 o
   4  -2   3      116.80      163.40     10.43 o
   4  -2   3      116.80      171.18     12.71 o
  -4  -2  -3      116.80      165.50      8.08 o
  -4   2  -3      116.80      144.58     11.48 o
   5  -2   3     6464.99     6299.79    176.30 o
  -5   2  -3     6464.99     6140.77    176.86 o
   5  -2   3     6464.99     5860.86    166.67 o
  -5   2  -3     6464.99     6505.46    205.30 o
  -5  -2  -3     6464.97     6254.93    175.93 o
   5  -2   3     6464.99     5733.06    166.98 o
  -5  -2  -3     6464.97     5786.62    166.55 o
  -5   2  -3     6464.99     6403.46    170.75 o
  -6  -2  -3     1039.84      957.65     39.00 o
   6  -2   3     1039.85     1011.52     31.41 o
  -6   2  -3     1039.85      955.67     39.99 o
  -6   2  -3     1039.85     1094.58     44.49 o
   6  -2   3     1039.85      942.84     31.72 o
  -6   2  -3     1039.85      946.67     37.09 o
  -6  -2  -3     1039.84     1011.21     33.75 o
   6  -2   3     1039.85      976.78     39.31 o
   7  -2   3     5596.06     5473.33    148.22 o
  -7   2  -3     5596.06     5405.95    154.52 o
  -7  -2  -3     5596.06     5390.03    151.74 o
  -7   2  -3     5596.06     5168.00    160.75 o
  -7  -2  -3     5596.06     5398.73    160.38 o
   7  -2   3     5596.06     5534.11    148.16 o
   8  -2   3      409.72      353.71     15.37 o
  -8   2  -3      409.72      360.50     28.51 o
  -8  -2  -3      409.72      400.73     28.39 o
  -8   2  -3      409.72      365.00     26.41 o
  -8  -2  -3      409.72      416.90     23.63 o
   8  -2   3      409.72      392.71     16.17 o
  -9   2  -3      793.06      942.22     41.04 o
  -9  -2  -3      793.06     1009.24     39.93 o
  -9   2  -3      793.06      889.22     45.11 o
  -9  -2  -3      793.06      859.84     44.06 o
 -10  -2  -3      221.81      239.80     23.39 o
 -10   2  -3      221.81      244.30     23.70 o
 -10  -2  -3      221.81      239.00     27.15 o
 -10   2  -3      221.81      219.25     27.15 o
 -11  -2  -3     1416.70     1574.73     67.57 o
 -11   2  -3     1416.70     1481.06     60.91 o
 -11   2  -3     1416.70     1561.22     68.06 o
 -11  -2  -3     1416.70     1579.85     61.40 o
 -12  -2  -3      267.92      265.65     34.12 o
 -12   2  -3      267.92      279.17     30.42 o
 -12   2  -3      267.92      305.15     34.80 o
 -13   3   3      272.60      279.41     34.19 o
 -13   3   3      272.60      235.36     27.28 o
 -13  -3   3      272.60      306.32     35.48 o
 -13  -3   3      272.60      264.48     29.00 o
 -12   3   3      334.23      368.21     28.88 o
 -12  -3   3      334.23      428.75     35.85 o
 -12  -3   3      334.23      395.18     30.98 o
 -12   3   3      334.23      402.09     35.67 o
 -11   3   3      193.08      147.67     20.30 o
 -11   3   3      193.08      135.94     23.94 o
 -11  -3   3      193.08      183.95     25.55 o
 -11  -3   3      193.08      153.04     21.54 o
  10   3  -3      713.15      489.16     24.25 o
 -10  -3   3      713.15      728.71     35.24 o
 -10   3   3      713.15      729.76     39.25 o
 -10  -3   3      713.15      754.01     39.62 o
 -10   3   3      713.15      642.94     33.14 o
  -9  -3   3      905.35      890.20     37.58 o
  -9   3   3      905.35      855.28     37.83 o
   9   3  -3      905.35      886.07     32.27 o
  -9   3   3      905.35      893.41     42.33 o
  -9  -3   3      905.35      811.89     41.84 o
  -8   3   3     5596.59     5285.80    153.47 o
  -8   3   3     5596.59     5394.65    161.37 o
   8   3  -3     5596.58     5488.57    149.95 o
   8  -3  -3     5596.59     5462.04    161.06 o
  -8  -3   3     5596.58     5231.74    153.10 o
  -8  -3   3     5596.58     5273.09    161.12 o
  -7  -3   3     1172.04     1078.54     43.38 o
  -7   3   3     1172.04     1089.70     39.55 o
  -7  -3   3     1172.04     1075.94     39.25 o
   7   3  -3     1172.04     1108.03     36.72 o
   7  -3  -3     1172.04     1150.24     44.06 o
  -7   3   3     1172.04     1110.19     43.75 o
  -6  -3   3       52.99       38.94      9.13 o
   6  -3  -3       52.99       35.36     10.68 o
  -6  -3   3       52.99       58.81     11.66 o
   6   3  -3       52.99       62.57      7.96 o
  -6   3   3       52.99       39.80      9.50 o
  -6   3   3       52.99       53.56     11.79 o
   5  -3  -3     2747.54     2821.85     85.71 o
  -5   3   3     2747.54     2770.33     85.53 o
   5   3  -3     2747.54     2826.61     80.22 o
  -5  -3   3     2747.54     2878.44     81.58 o
  -5  -3   3     2747.54     2743.42     85.84 o
  -5   3   3     2747.54     2777.67     81.02 o
   4   3  -3     2358.17     2243.40     64.18 o
  -4   3   3     2358.17     2168.98     67.51 o
   4  -3  -3     2358.17     2160.53     64.30 o
  -4  -3   3     2358.17     2199.16     64.73 o
   4  -3  -3     2358.17     2256.55     68.06 o
  -4   3   3     2358.17     2278.33     63.99 o
   3  -3  -3       30.63       34.31      5.37 o
   3  -3  -3       30.63       20.18      6.54 o
  -3  -3   3       30.63       29.25      6.23 o
  -3   3   3       30.63       24.37      6.23 o
   3   3  -3       30.63       31.35      5.37 o
  -3   3   3       30.63       24.74      6.17 o
   2   3  -3     8612.11     9009.21    242.14 o
  -2  -3   3     8612.11     9007.98    250.91 o
   2  -3  -3     8612.11     9222.91    293.36 o
  -2   3   3     8612.11     9198.41    294.16 o
   2  -3  -3     8612.11     8974.04    249.55 o
  -2   3   3     8612.11     8283.46    249.12 o
  -2  -3   3     8612.11     9019.95    242.57 o
   1  -3  -3    23394.33    25755.95    711.31 o
  -1  -3   3    23394.33    25215.94    708.35 o
   1   3  -3    23394.33    25295.05    709.09 o
   1  -3  -3    23394.33    26599.26    833.18 o
   1   3  -3    23394.33    25806.43    687.24 o
  -1   3   3    23394.33    25859.93    834.36 o
  -1   3   3    23394.33    25022.18    719.27 o
  -1  -3   3    23394.33    26007.54    688.23 o
   0  -3   3      732.64      596.22     20.24 o
   0  -3   3      732.64      552.35     22.40 o
   0   3  -3      732.64      644.91     20.61 o
   0   3  -3      732.64      590.73     22.96 o
   0  -3  -3      732.64      613.19     26.10 o
   1  -3   3    14635.39    15752.44    404.25 o
   1  -3   3    14635.39    15656.42    417.33 o
   1  -3   3    14635.39    15588.72    404.68 o
   1  -3   3    14635.39    15053.53    490.33 o
  -1   3  -3    14635.39    14500.19    417.39 o
  -1   3  -3    14635.39    13721.25    403.76 o
   2  -3   3     6414.92     6165.33    166.18 o
   2  -3   3     6414.92     6120.59    172.66 o
   2  -3   3     6414.92     6014.14    166.12 o
   2  -3   3     6414.92     6280.23    200.98 o
  -2   3  -3     6414.92     5905.47    166.55 o
  -2   3  -3     6414.92     6028.77    173.21 o
   3  -3   3     3855.38     4065.40    112.80 o
   3  -3   3     3855.38     3844.61    112.31 o
  -3   3  -3     3855.38     4232.75    135.20 o
   3  -3   3     3855.38     4113.47    118.11 o
  -3   3  -3     3855.38     4075.52    113.60 o
  -3   3  -3     3855.38     3991.96    118.48 o
   4  -3   3     1396.86     1403.61     46.84 o
  -4   3  -3     1396.86     1293.90     47.08 o
  -4  -3  -3     1396.86     1344.19     44.49 o
  -4   3  -3     1396.86     1500.50     50.72 o
   4  -3   3     1396.86     1358.01     42.95 o
   4  -3   3     1396.86     1365.36     42.08 o
  -4   3  -3     1396.86     1366.34     44.00 o
  -5   3  -3     6356.51     6482.69    179.57 o
   5  -3   3     6356.51     6500.40    177.60 o
   5  -3   3     6356.51     6718.85    185.99 o
   5  -3   3     6356.51     6545.33    176.92 o
  -5   3  -3     6356.51     6542.18    214.00 o
  -5  -3  -3     6356.48     6441.66    184.57 o
  -5  -3  -3     6356.48     6015.62    174.63 o
  -5   3  -3     6356.51     6301.58    186.30 o
  -6  -3  -3     3363.90     3255.60     93.18 o
  -6   3  -3     3363.90     3287.01    102.81 o
  -6   3  -3     3363.90     3536.44    115.52 o
   6  -3   3     3363.90     3181.30     94.35 o
   6  -3   3     3363.90     3322.99     93.86 o
  -6   3  -3     3363.90     3206.91     97.50 o
  -6  -3  -3     3363.90     3258.38    100.71 o
   7  -3   3      200.74      215.49     13.95 o
  -7   3  -3      200.74      177.66     20.55 o
  -7  -3  -3      200.74      217.64     15.24 o
  -7  -3  -3      200.74      180.43     19.19 o
  -7   3  -3      200.74      234.61     19.99 o
  -7   3  -3      200.74      212.83     18.33 o
  -8   3  -3      301.76      307.80     25.36 o
   8  -3   3      301.76      273.68     16.97 o
   8  -3   3      301.76      284.91     17.40 o
  -8  -3  -3      301.76      269.05     23.02 o
  -8   3  -3      301.76      315.64     26.78 o
  -8   3  -3      301.76      287.19     21.72 o
  -8  -3  -3      301.76      320.70     20.86 o
  -9  -3  -3       88.53      108.17     20.30 o
  -9   3  -3       88.53      116.69     19.56 o
   9  -3   3       88.53      103.42     11.17 o
  -9  -3  -3       88.53      119.22     17.46 o
  -9   3  -3       88.53      114.04     21.47 o
   9  -3   3       88.53      105.15     10.55 o
 -10  -3  -3        1.24      -17.09     19.25 o
 -10   3  -3        1.24        7.28     20.18 o
 -10  -3  -3        1.24        2.28     16.23 o
 -10   3  -3        1.24      -10.80     17.77 o
 -11  -3  -3      143.30      170.93     28.14 o
 -11   3  -3      143.30      148.90     27.77 o
 -12   3  -3       72.13       77.75     23.33 o
 -12   3  -3       72.13       64.79     27.89 o
 -12  -3  -3       72.13       60.29     27.03 o
 -13  -4   3      773.13      719.15     44.31 o
 -13   4   3      773.13      780.18     45.23 o
 -13   4   3      773.13      779.00     51.96 o
 -13  -4   3      773.13      833.86     53.56 o
 -12  -4   3      300.98      287.50     28.20 o
 -12   4   3      300.98      284.29     26.41 o
 -12   4   3      300.98      319.77     32.71 o
 -12  -4   3      300.98      258.80     31.53 o
 -11  -4   3       18.96        8.21     19.38 o
 -11  -4   3       18.96        8.33     16.48 o
 -11   4   3       18.96       15.12     19.31 o
 -11   4   3       18.96       10.98     17.15 o
  11   4  -3       18.96       22.96      7.90 o
 -10  -4   3      475.19      479.66     34.68 o
 -10   4   3      475.19      452.38     34.37 o
 -10   4   3      475.19      395.49     29.56 o
 -10  -4   3      475.19      464.72     29.06 o
  10   4  -3      475.19      432.39     21.04 o
  -9   4   3      485.89      480.83     32.77 o
   9   4  -3      485.89      483.05     22.52 o
  -9  -4   3      485.89      507.74     29.62 o
  -9   4   3      485.89      541.74     28.63 o
  -9  -4   3      485.89      517.79     33.45 o
  -8  -4   3        5.63       18.57     14.69 o
  -8  -4   3        5.63       -0.43     11.79 o
   8  -4  -3        5.63       28.20     14.44 o
   8   4  -3        5.63        0.93      6.54 o
  -8   4   3        5.63        7.90     11.97 o
  -8   4   3        5.63       39.62     14.62 o
  -7  -4   3       59.91       28.57     12.90 o
   7  -4  -3       59.92       51.83     13.58 o
  -7   4   3       59.92       38.20     11.29 o
  -7  -4   3       59.91       45.48     11.79 o
  -7   4   3       59.92       38.88     13.21 o
   7   4  -3       59.91       64.61      8.76 o
  -6   4   3      489.59      464.11     22.09 o
  -6   4   3      489.59      435.04     24.74 o
  -6  -4   3      489.59      449.61     24.74 o
   6  -4  -3      489.59      415.79     25.12 o
  -6  -4   3      489.59      457.20     21.60 o
   6   4  -3      489.59      471.39     19.62 o
  -5   4   3     3379.27     3493.42    106.20 o
  -5  -4   3     3379.27     3592.71    101.63 o
  -5   4   3     3379.27     3533.29    100.89 o
   5   4  -3     3379.27     3545.01     99.91 o
  -5   4   3     3379.27     3589.26    119.78 o
   5  -4  -3     3379.27     3546.25    106.57 o
  -4   4   3     7849.07     7372.83    214.68 o
  -4  -4   3     7849.08     7801.21    208.02 o
   4   4  -3     7849.08     7558.58    206.72 o
   4  -4  -3     7849.07     7473.23    215.05 o
  -4   4   3     7849.07     7728.40    249.67 o
   3   4  -3      638.14      753.15     24.74 o
  -3  -4   3      638.14      793.07     25.92 o
   3  -4  -3      638.14      728.77     24.37 o
  -3   4   3      638.14      740.50     29.13 o
  -3  -4   3      638.14      674.90     27.95 o
   3  -4  -3      638.14      706.25     27.21 o
  -3   4   3      638.14      720.94     26.66 o
  -2   4   3      993.26      923.83     30.36 o
  -2   4   3      993.26      946.36     36.10 o
   2   4  -3      993.26      884.65     32.95 o
   2  -4  -3      993.26      975.11     35.85 o
  -2  -4   3      993.26      903.47     32.71 o
  -2  -4   3      993.26      934.14     30.18 o
   2  -4  -3      993.26      914.39     30.92 o
   2   4  -3      993.26      932.29     29.50 o
  -1  -4   3    10672.46    12146.21    321.19 o
  -1   4   3    10672.46    11857.17    330.57 o
   1  -4  -3    10672.46    11997.68    330.08 o
   1   4  -3    10672.46    11968.18    320.57 o
   1   4  -3    10672.46    11782.93    331.93 o
  -1  -4   3    10672.46    11674.14    331.37 o
   1  -4  -3    10672.46    11834.95    388.82 o
   0  -4  -3     8521.21     8577.44    241.22 o
   0  -4   3     8521.21     8618.41    242.82 o
   0   4  -3     8521.21     8697.77    234.61 o
   0  -4   3     8521.21     8763.24    234.92 o
   0   4  -3     8521.21     8596.44    243.25 o
  -1   4  -3     7458.56     7440.03    217.34 o
   1  -4   3     7458.56     7895.07    217.27 o
   1  -4   3     7458.56     7637.19    209.25 o
   1  -4   3     7458.56     7805.84    209.68 o
   2  -4   3      386.62      363.83     20.12 o
   2  -4   3      386.62      380.25     16.78 o
  -2   4  -3      386.62      311.01     20.12 o
   2  -4   3      386.62      378.64     17.28 o
   2  -4   3      386.62      354.02     16.72 o
   3  -4   3     3355.22     3501.14     97.44 o
   3  -4   3     3355.22     3460.90    102.44 o
  -3   4  -3     3355.22     3393.58    102.93 o
   3  -4   3     3355.22     3407.40     97.31 o
  -3   4  -3     3355.22     3417.03     98.05 o
   4  -4   3      133.36      114.53     10.31 o
   4  -4   3      133.36      103.85     10.49 o
  -4   4  -3      133.36      126.32     13.95 o
   4  -4   3      133.36      140.14     13.39 o
  -4   4  -3      133.36      124.90     11.48 o
  -4   4  -3      133.36      120.45     10.98 o
  -5  -4  -3      255.21      178.27     11.48 o
   5  -4   3      255.21      295.40     17.83 o
  -5   4  -3      255.21      193.95     17.46 o
  -6  -4  -3     5467.20     5254.76    157.23 o
  -6   4  -3     5467.22     5330.72    153.53 o
   6  -4   3     5467.22     5485.61    150.44 o
  -6  -4  -3     5467.20     5399.34    148.22 o
   6  -4   3     5467.22     5274.88    151.12 o
  -6   4  -3     5467.22     5181.58    159.64 o
  -6   4  -3     5467.22     5666.54    180.00 o
  -7   4  -3      792.97      681.44     33.08 o
   7  -4   3      792.97      751.05     30.18 o
  -7   4  -3      792.97      690.21     37.02 o
   7  -4   3      792.97      700.45     29.00 o
  -7  -4  -3      792.96      718.59     34.80 o
  -7  -4  -3      792.96      721.37     28.69 o
  -7   4  -3      792.97      797.58     34.25 o
   8  -4   3       54.27       54.86     12.22 o
  -8   4  -3       54.27       69.42     18.51 o
  -8  -4  -3       54.27       56.15     12.34 o
  -8  -4  -3       54.27       83.37     17.34 o
  -8   4  -3       54.27      114.72     17.46 o
  -8   4  -3       54.27       86.08     15.30 o
  -9  -4  -3      499.86      650.71     31.59 o
   9  -4   3      499.86      566.91     26.41 o
  -9   4  -3      499.86      582.03     33.94 o
  -9  -4  -3      499.86      579.44     36.35 o
   9  -4   3      499.86      599.19     26.72 o
  -9   4  -3      499.86      555.31     37.77 o
 -10  -4  -3      944.18      924.94     48.13 o
 -10   4  -3      944.17      971.90     50.66 o
  10  -4   3      944.17      928.21     34.37 o
 -10   4  -3      944.17      941.36     46.03 o
 -11   4  -3     1031.23     1118.95     59.30 o
 -11   4  -3     1031.23     1153.45     53.07 o
 -11  -4  -3     1031.22     1209.17     58.62 o
 -12   4  -3      525.09      496.63     42.02 o
 -12  -4  -3      525.09      536.86     41.65 o
 -12   4  -3      525.09      519.77     39.25 o
 -13   5   3     1048.96     1228.12     63.37 o
 -13  -5   3     1048.96     1082.86     55.17 o
 -13   5   3     1048.96     1051.75     52.02 o
 -13  -5   3     1048.96     1189.24     63.37 o
 -12   5   3       43.26       56.96     21.17 o
 -12  -5   3       43.26       70.53     25.24 o
 -12  -5   3       43.26       68.31     22.09 o
 -12   5   3       43.26       36.22     24.68 o
 -11   5   3        0.91      -26.66     17.77 o
 -11  -5   3        0.91       16.41     20.12 o
 -11   5   3        0.91      -10.24     16.35 o
 -11  -5   3        0.91        1.11     17.15 o
 -10  -5   3        5.89       24.19     19.07 o
 -10   5   3        5.89       11.29     14.56 o
  10   5  -3        5.89        4.94      6.79 o
 -10  -5   3        5.89       15.55     16.35 o
 -10   5   3        5.89       -0.93     17.65 o
   9   5  -3     2564.67     2634.51     74.11 o
  -9  -5   3     2564.67     2450.62     88.12 o
  -9   5   3     2564.67     2540.28     88.80 o
  -9   5   3     2564.67     2602.54     82.13 o
  -9  -5   3     2564.67     2583.72     81.76 o
  -8   5   3       69.90       67.76     16.72 o
   8   5  -3       69.90       75.84      9.13 o
  -8   5   3       69.90       66.09     14.25 o
  -8  -5   3       69.90       78.31     15.18 o
  -8  -5   3       69.90       88.86     17.46 o
   8  -5  -3       69.90       89.04     17.15 o
  -7   5   3     5436.69     5562.25    184.32 o
  -7  -5   3     5436.68     5647.78    157.11 o
  -7   5   3     5436.69     5473.52    164.51 o
   7  -5  -3     5436.69     5506.72    164.70 o
  -7  -5   3     5436.68     5432.48    164.76 o
  -7   5   3     5436.69     5550.90    156.80 o
  -6   5   3       16.04       24.93      8.08 o
   6  -5  -3       16.04       11.79     11.54 o
  -6   5   3       16.04        1.36     11.23 o
  -6  -5   3       16.04       15.98      9.38 o
   6   5  -3       16.04       25.12      6.73 o
   5   5  -3     6859.23     7377.83    201.05 o
  -5   5   3     6859.24     7213.56    210.80 o
  -5  -5   3     6859.23     7540.62    203.51 o
  -5   5   3     6859.24     7366.60    242.45 o
   5  -5  -3     6859.24     7346.18    211.23 o
  -4  -5   3      489.04      539.21     21.91 o
  -4   5   3      489.04      529.09     22.89 o
  -4   5   3      489.04      477.99     23.76 o
  -4  -5   3      489.04      506.81     25.36 o
   4   5  -3      489.04      506.01     19.93 o
   4  -5  -3      489.04      476.88     24.81 o
   3  -5  -3      266.47      274.85     14.87 o
  -3  -5   3      266.47      250.04     14.81 o
  -3  -5   3      266.47      241.96     17.28 o
   3   5  -3      266.47      227.83     12.59 o
   3  -5  -3      266.47      258.13     17.09 o
  -3   5   3      266.47      241.34     14.93 o
  -2  -5   3        0.28      -10.09      6.73 o
   2   5  -3        0.28       21.17      5.99 o
  -2  -5   3        0.28        0.25      6.36 o
   2   5  -3        0.28        2.41      7.47 o
   2  -5  -3        0.28        2.84      6.60 o
  -2   5   3        0.28       -7.65      5.43 o
   2  -5  -3        0.28       -9.72      6.48 o
  -1  -5   3      828.77      881.75     33.26 o
  -1   5   3      828.77      900.69     29.43 o
   1  -5  -3      828.77      879.96     36.90 o
   1   5  -3      828.77      968.88     30.11 o
   1   5  -3      828.77      917.11     33.88 o
   1  -5  -3      828.77      927.17     30.79 o
  -1  -5   3      828.77      936.67     30.67 o
   0  -5  -3     2601.43     2769.71     80.16 o
   0  -5   3     2601.43     2768.41     83.49 o
   0  -5   3     2601.43     2776.00     79.42 o
   0   5  -3     2601.43     2754.59     83.74 o
   1  -5   3       54.08       41.22      8.15 o
   1  -5   3       54.08       43.50      9.63 o
  -1   5  -3       54.08       38.38     10.06 o
  -1  -5  -3       54.08       55.54      6.79 o
   2  -5   3     2100.47     1948.44     68.87 o
   2  -5   3     2100.47     1979.48     60.29 o
  -2   5  -3     2100.47     2025.51     64.98 o
   2  -5   3     2100.47     2073.58     64.86 o
   2  -5   3     2100.47     2069.57     60.84 o
   3  -5   3      265.02      301.07     20.06 o
  -3   5  -3      265.02      209.87     17.03 o
   3  -5   3      265.02      318.72     17.28 o
   3  -5   3      265.02      238.69     13.21 o
   3  -5   3      265.02      260.59     15.49 o
   4  -5   3     1661.71     1805.03     54.24 o
   4  -5   3     1661.71     1655.63     53.50 o
   4  -5   3     1661.71     1772.75     58.99 o
  -4   5  -3     1661.71     1655.14     55.04 o
  -4   5  -3     1661.71     1746.90     59.18 o
   5  -5   3     9739.43     9859.55    269.29 o
  -5   5  -3     9739.43     9943.60    270.78 o
   5  -5   3     9739.43     9912.43    268.99 o
  -5   5  -3     9739.43     9468.57    280.40 o
   5  -5   3     9739.43    10126.44    280.16 o
  -5  -5  -3     9739.42     9624.63    264.54 o
   6  -5   3      851.98      761.60     31.53 o
  -6  -5  -3      851.97      761.73     27.21 o
   6  -5   3      851.98      711.74     30.42 o
  -6   5  -3      851.98      788.82     30.61 o
  -6   5  -3      851.98      685.82     32.64 o
  -6   5  -3      851.98      773.57     37.27 o
  -6  -5  -3      851.97      745.06     33.69 o
  -7  -5  -3     1998.49     1870.38     65.60 o
  -7   5  -3     1998.49     2023.66     68.25 o
   7  -5   3     1998.49     1878.09     61.15 o
  -7   5  -3     1998.49     1838.41     63.74 o
   7  -5   3     1998.49     1932.02     60.84 o
  -7   5  -3     1998.49     1866.49     68.74 o
  -7  -5  -3     1998.49     1866.55     58.38 o
  -8  -5  -3      794.18      789.93     38.20 o
  -8  -5  -3      794.18      733.83     31.78 o
  -8   5  -3      794.17      754.26     40.91 o
  -8   5  -3      794.17      768.02     34.56 o
   8  -5   3      794.17      767.34     32.95 o
   8  -5   3      794.17      706.44     31.59 o
  -8   5  -3      794.17      732.04     35.91 o
  -9  -5  -3       19.99       18.20     17.15 o
  -9   5  -3       19.99        5.68     18.70 o
  -9   5  -3       19.99       13.58     16.60 o
   9  -5   3       19.99        6.05     12.90 o
  10  -5   3       82.27      107.31     14.69 o
 -10   5  -3       82.27       69.92     19.56 o
 -10  -5  -3       82.27       66.71     22.15 o
 -10   5  -3       82.27      101.08     24.81 o
 -11   5  -3      644.61      832.07     52.51 o
 -11  -5  -3      644.61      822.94     50.72 o
 -11   5  -3      644.61      831.21     46.77 o
  11  -5   3      644.61      913.40     34.87 o
 -13  -6   3        0.43      -21.47     22.46 o
 -13  -6   3        0.43        0.19     26.47 o
 -13   6   3        0.43        4.81     21.78 o
 -13   6   3        0.43       -5.06     25.86 o
 -12  -6   3       26.98       25.55     21.23 o
 -12   6   3       26.98       23.26     19.07 o
 -12  -6   3       26.98       24.13     24.37 o
 -12   6   3       26.98       11.54     23.63 o
 -11   6   3      247.18      235.05     29.68 o
 -11  -6   3      247.18      240.23     25.05 o
 -11  -6   3      247.18      216.29     28.39 o
 -11   6   3      247.18      193.46     22.40 o
 -10   6   3       56.88       36.90     11.97 o
 -10   6   3       56.88       35.42     16.29 o
 -10  -6   3       56.88       29.25     15.86 o
 -10  -6   3       56.88       35.54     20.18 o
 -10   6   3       56.88       22.65     19.50 o
  -9  -6   3      140.36      126.93     21.60 o
  -9  -6   3      140.36      141.81     18.08 o
  -9   6   3      140.36      157.05     13.70 o
  -9   6   3      140.36      147.30     18.14 o
  -9   6   3      140.36      111.14     21.35 o
  -8  -6   3      601.49      576.97     29.62 o
  -8   6   3      601.49      563.52     34.43 o
   8  -6  -3      601.49      621.28     37.52 o
  -8  -6   3      601.49      577.47     34.43 o
   8   6  -3      601.49      588.63     21.84 o
  -8   6   3      601.49      627.57     26.35 o
  -7   6   3      121.79      159.45     18.45 o
  -7   6   3      121.79      158.78     13.08 o
  -7  -6   3      121.79      122.24     15.30 o
   7  -6  -3      121.79      122.49     17.34 o
   7   6  -3      121.79      131.19      9.81 o
   6  -6  -3      182.25      129.34     16.54 o
  -6   6   3      182.25      164.08     12.03 o
   6   6  -3      182.25       99.23      7.90 o
  -6   6   3      182.25      149.89     16.29 o
  -6  -6   3      182.25      163.59     14.50 o
  -5  -6   3      913.56     1013.99     41.04 o
   5  -6  -3      913.56     1079.96     41.78 o
  -5   6   3      913.56     1062.92     40.42 o
   5   6  -3      913.56      996.22     33.26 o
  -5  -6   3      913.56     1037.50     36.53 o
  -5   6   3      913.56     1069.71     39.12 o
  -4  -6   3     4224.22     3930.63    109.59 o
  -4   6   3     4224.22     3842.63    113.85 o
   4   6  -3     4224.22     3773.52    107.13 o
  -4  -6   3     4224.22     3844.85    115.52 o
   4  -6  -3     4224.22     3773.15    114.28 o
   3  -6  -3     1896.99     2100.36     63.07 o
   3  -6  -3     1896.99     2074.81     69.55 o
  -3  -6   3     1897.00     1987.00     64.18 o
  -3   6   3     1896.99     1749.92     60.84 o
   3   6  -3     1897.00     1925.67     57.82 o
  -3  -6   3     1897.00     2008.97     59.73 o
  -2   6   3     4791.57     4876.06    138.10 o
  -2  -6   3     4791.56     4665.63    140.51 o
   2  -6  -3     4791.57     4783.06    138.78 o
   2  -6  -3     4791.57     4961.96    162.05 o
   2   6  -3     4791.56     4706.48    140.76 o
  -2  -6   3     4791.56     4896.17    134.77 o
  -1  -6   3        5.03       12.71      7.71 o
   1  -6  -3        5.03       -0.80      7.03 o
  -1  -6   3        5.03        7.22      8.21 o
  -1   6   3        5.03        5.80      6.11 o
   1  -6  -3        5.03        6.91      8.70 o
   1   6  -3        5.03       -0.74      9.07 o
   0  -6   3     5458.41     5546.89    160.32 o
   0   6  -3     5458.41     5562.87    160.69 o
   0  -6   3     5458.41     5629.58    154.02 o
   0  -6  -3     5458.40     5419.46    156.92 o
  -1  -6  -3     1003.09     1214.11     39.31 o
   1  -6   3     1003.09     1222.81     39.86 o
   1  -6   3     1003.09     1190.17     43.50 o
  -1   6  -3     1003.09     1216.64     43.87 o
   2  -6   3     1354.38     1357.33     45.11 o
   2  -6   3     1354.38     1429.29     49.43 o
  -2   6  -3     1354.38     1441.44     49.92 o
   2  -6   3     1354.38     1375.66     44.80 o
  -2  -6  -3     1354.38     1402.63     44.49 o
   3  -6   3       36.86       28.20     11.05 o
   3  -6   3       36.86       33.26      9.38 o
  -3   6  -3       36.86       32.27     11.91 o
   3  -6   3       36.86       40.17      6.48 o
   3  -6   3       36.86       30.98      8.33 o
  -4   6  -3       33.90       18.51     12.59 o
   4  -6   3       33.90        7.71     10.12 o
   4  -6   3       33.90       34.06      9.26 o
   4  -6   3       33.90       15.30     11.79 o
  -5  -6  -3      416.63      394.38     16.91 o
   5  -6   3      416.63      486.94     28.76 o
   5  -6   3      416.63      427.88     23.82 o
  -5   6  -3      416.63      423.44     28.57 o
   5  -6   3      416.63      408.38     23.26 o
  -6  -6  -3     2462.69     2545.52     72.51 o
  -6   6  -3     2462.69     2412.61     84.29 o
  -6  -6  -3     2462.69     2558.30     80.53 o
  -6   6  -3     2462.69     2495.85     78.86 o
   6  -6   3     2462.69     2422.42     76.83 o
   6  -6   3     2462.69     2548.12     77.44 o
   7  -6   3       34.15        8.45     12.53 o
  -7  -6  -3       34.15       30.18     14.69 o
  -7  -6  -3       34.15       11.11     10.18 o
  -7   6  -3       34.15       16.97     14.25 o
   7  -6   3       34.15       18.39     11.60 o
  -7   6  -3       34.15       17.77     16.85 o
  -8  -6  -3       56.99       69.17     17.77 o
   8  -6   3       56.99       43.57     15.12 o
  -8  -6  -3       56.99       67.76     13.33 o
  -8   6  -3       56.99       50.05     16.72 o
  -8   6  -3       56.99       64.11     19.99 o
  -9  -6  -3        8.67        9.19     16.91 o
   9  -6   3        8.67      -14.13     13.21 o
  -9   6  -3        8.67        7.71     18.02 o
  -9   6  -3        8.67      -27.40     18.27 o
 -10   6  -3     1673.30     1791.51     74.79 o
 -10   6  -3     1673.30     1794.78     69.24 o
 -10  -6  -3     1673.30     1767.82     71.27 o
  10  -6   3     1673.30     1836.00     60.84 o
 -11  -6  -3       17.61       -1.73     23.57 o
 -11   6  -3       17.60       38.44     22.28 o
 -11   6  -3       17.60       16.60     24.99 o
  11  -6   3       17.60       29.00     14.81 o
 -12  -7   3        1.33      -12.47     19.31 o
 -12  -7   3        1.33      -30.98     24.00 o
 -12   7   3        1.33       17.09     23.76 o
 -11  -7   3       24.16       33.26     22.71 o
 -11   7   3       24.16        6.54     21.72 o
 -11  -7   3       24.16        9.50     18.82 o
 -10  -7   3      127.87      100.89     22.77 o
 -10  -7   3      127.87      101.08     19.99 o
 -10   7   3      127.87      103.67     23.02 o
  -9   7   3     2242.97     2339.97     84.36 o
  -9  -7   3     2242.96     2324.24     76.89 o
  -9  -7   3     2242.96     2385.15     85.10 o
   8  -7  -3      263.53      265.96     24.81 o
  -8  -7   3      263.53      255.53     20.61 o
  -8   7   3      263.53      264.73     24.25 o
  -8  -7   3      263.53      213.02     23.63 o
  -7   7   3     1042.99      984.31     43.57 o
   7  -7  -3     1042.99     1022.88     45.85 o
  -7  -7   3     1042.99     1005.60     38.75 o
  -6  -7   3      343.47      300.40     22.59 o
   6  -7  -3      343.47      320.51     23.14 o
  -6  -7   3      343.47      344.08     21.72 o
  -6   7   3      343.47      292.19     21.78 o
  -5   7   3      806.01      789.00     35.05 o
  -5  -7   3      806.01      827.01     36.96 o
  -5  -7   3      806.01      843.00     32.64 o
   5  -7  -3      806.01      851.45     37.70 o
   4  -7  -3      306.91      334.21     22.83 o
  -4  -7   3      306.91      273.24     18.08 o
  -4  -7   3      306.91      295.15     22.03 o
  -4   7   3      306.91      288.86     20.55 o
  -3  -7   3        5.76       -2.16      8.45 o
  -3   7   3        5.76        5.31      7.53 o
   3  -7  -3        5.76        4.94      9.38 o
   3  -7  -3        5.76        4.87      8.39 o
  -3  -7   3        5.76        4.94      9.81 o
   2  -7  -3        6.61       19.81      9.56 o
  -2   7   3        6.61        5.62      7.96 o
  -2  -7   3        6.61       12.96      9.75 o
   2   7  -3        6.61        4.07      9.63 o
  -2  -7   3        6.61       11.35      8.39 o
   2  -7  -3        6.61       -3.33      8.76 o
  -1  -7   3     2365.33     2452.04     79.05 o
   1   7  -3     2365.33     2484.31     79.42 o
  -1  -7   3     2365.33     2574.47     74.85 o
   1  -7  -3     2365.32     2547.62     90.71 o
  -1   7   3     2365.32     2513.37     75.04 o
   1  -7  -3     2365.32     2543.30     76.64 o
   0  -7  -3      731.27      745.99     29.74 o
   0  -7   3      731.27      813.87     29.99 o
   0   7  -3      731.27      803.69     33.82 o
   0  -7   3      731.27      780.36     34.31 o
   1  -7   3     9798.89    10228.69    273.06 o
  -1  -7  -3     9798.87     9790.93    279.04 o
  -1   7  -3     9798.89     9807.65    283.12 o
   1  -7   3     9798.89    10048.81    282.93 o
   2  -7   3      606.90      729.70     33.32 o
   2  -7   3      606.90      745.81     29.00 o
  -2  -7  -3      606.89      669.16     27.15 o
  -2   7  -3      606.90      661.14     32.58 o
   3  -7   3     3176.49     3279.23     99.29 o
  -3   7  -3     3176.49     3063.19     99.29 o
   3  -7   3     3176.49     3215.55     93.80 o
   3  -7   3     3176.49     3167.85    106.32 o
   4  -7   3      620.11      645.78     29.25 o
  -4   7  -3      620.11      647.87     33.63 o
   4  -7   3      620.11      591.29     33.38 o
  -5   7  -3     4111.40     3911.00    119.59 o
   5  -7   3     4111.40     3960.93    112.06 o
  -5  -7  -3     4111.41     3606.97    105.64 o
  -6   7  -3       58.61      101.51     19.38 o
  -6  -7  -3       58.61       80.71     10.55 o
   6  -7   3       58.61       99.47     15.49 o
   6  -7   3       58.61       66.34     13.51 o
  -7   7  -3     1951.52     1928.94     71.46 o
  -7  -7  -3     1951.52     1856.00     58.75 o
  -7  -7  -3     1951.52     1869.20     66.52 o
   7  -7   3     1951.52     1887.04     62.88 o
  -8  -7  -3      332.96      293.61     25.30 o
   8  -7   3      332.96      286.76     21.84 o
  -8   7  -3      332.96      304.34     29.43 o
  -8   7  -3      332.96      301.26     24.99 o
  -9   7  -3      193.92      164.08     22.59 o
  -9   7  -3      193.92      176.30     27.21 o
  -9  -7  -3      193.92      202.90     24.81 o
   9  -7   3      193.92      188.33     20.30 o
 -10   7  -3       10.07       16.78     21.23 o
 -10   7  -3       10.07       51.96     24.50 o
  10  -7   3       10.07       29.68     16.91 o
 -10  -7  -3       10.07       20.61     21.66 o
 -11   7  -3      239.89      225.79     29.31 o
 -11   7  -3      239.89      281.94     35.05 o
 -11  -7  -3      239.89      245.60     30.61 o
  11  -7   3      239.89      274.91     22.28 o
 -12   8   3      172.48      213.88     32.34 o
 -12  -8   3      172.48      166.92     25.73 o
 -12  -8   3      172.48      235.05     33.57 o
 -11  -8   3      157.06      193.08     29.13 o
 -11   8   3      157.06      132.98     27.83 o
 -11  -8   3      157.06      156.43     24.13 o
 -10  -8   3       42.97       46.71     19.13 o
 -10   8   3       42.97       27.40     21.78 o
 -10  -8   3       42.97       11.35     21.04 o
  -9   8   3        5.16        4.63     18.33 o
  -9  -8   3        5.16       10.06     16.54 o
  -9  -8   3        5.16       -3.76     18.02 o
  -8   8   3      239.41      204.13     24.07 o
  -8  -8   3      239.41      261.03     21.60 o
  -7   8   3       14.57        5.43     14.62 o
   7  -8  -3       14.57       11.66     15.98 o
  -7  -8   3       14.57        5.92     14.81 o
  -7  -8   3       14.57        7.10     13.14 o
   6  -8  -3     2049.32     2087.96     72.08 o
  -6  -8   3     2049.31     2094.56     71.89 o
  -6  -8   3     2049.31     2027.85     65.04 o
  -6   8   3     2049.32     1884.14     69.05 o
  -5  -8   3      387.66      383.52     26.84 o
  -5  -8   3      387.66      401.23     23.57 o
   5  -8  -3      387.65      413.63     28.69 o
  -5   8   3      387.65      384.50     25.61 o
  -4  -8   3     6746.86     6540.20    183.09 o
   4  -8  -3     6746.85     6405.74    216.10 o
   4  -8  -3     6746.85     6660.60    190.93 o
  -4  -8   3     6746.86     6638.63    191.97 o
  -4   8   3     6746.85     6526.01    189.69 o
  -3  -8   3      141.06       90.22     12.22 o
  -3  -8   3      141.06      127.74     15.43 o
   3  -8  -3      141.06      141.74     15.06 o
   3  -8  -3      141.06      136.50     13.51 o
   2   8  -3     1267.19     1178.50     44.99 o
   2  -8  -3     1267.19     1170.23     43.01 o
  -2  -8   3     1267.19     1201.27     40.67 o
  -2   8   3     1267.19     1108.28     41.16 o
   2  -8  -3     1267.19     1177.33     48.13 o
  -2  -8   3     1267.19     1167.95     45.11 o
  -1  -8   3      104.57      103.67     14.01 o
   1   8  -3      104.57       85.47     13.95 o
  -1   8   3      104.56       83.92     11.17 o
  -1  -8   3      104.57       90.28     11.60 o
   1  -8  -3      104.56      123.17     14.87 o
   1  -8  -3      104.56       63.93     12.28 o
   0  -8  -3     4933.96     4630.27    137.92 o
   0  -8   3     4933.98     4752.83    141.56 o
   0   8  -3     4933.98     4785.04    142.11 o
   0  -8   3     4933.98     4809.91    135.14 o
   1  -8   3      918.70      894.15     34.19 o
   1  -8   3      918.70      895.14     39.18 o
  -1   8  -3      918.70      899.15     38.69 o
  -1  -8  -3      918.70      897.55     34.25 o
   2  -8   3       76.15       50.17     14.13 o
  -2   8  -3       76.15       33.75     14.38 o
   2  -8   3       76.15       44.43     12.16 o
  -2  -8  -3       76.15       49.61     10.86 o
  -3  -8  -3      524.31      511.31     24.37 o
   3  -8   3      524.30      491.01     20.18 o
   3  -8   3      524.30      453.31     24.68 o
   3  -8   3      524.30      470.52     29.74 o
  -3   8  -3      524.30      509.22     29.87 o
   4  -8   3       58.69       55.04     15.43 o
   4  -8   3       58.69       60.54     13.51 o
  -4   8  -3       58.69       75.16     17.22 o
  -5  -8  -3      950.30      932.78     31.41 o
   5  -8   3      950.30      943.70     37.89 o
  -5   8  -3      950.30      900.26     43.63 o
   6  -8   3     2178.85     2234.52     73.25 o
  -6   8  -3     2178.85     2152.75     79.79 o
  -6  -8  -3     2178.84     2331.40     67.63 o
  -7   8  -3      339.46      317.43     29.06 o
  -7  -8  -3      339.46      398.63     29.81 o
   7  -8   3      339.46      359.76     25.24 o
  -8  -8  -3      290.39      299.72     25.79 o
   8  -8   3      290.39      241.65     22.15 o
  -8   8  -3      290.39      221.90     27.89 o
  -9   8  -3       68.96       26.16     23.57 o
  -9  -8  -3       68.96       78.62     20.86 o
   9  -8   3       68.96       81.58     18.14 o
  10  -8   3     1528.09     1525.98     57.14 o
 -10   8  -3     1528.09     1505.43     71.03 o
 -10  -8  -3     1528.08     1550.73     66.77 o
 -11  -9   3        5.33       24.99     20.67 o
 -11  -9   3        5.33        9.69     23.94 o
 -10   9   3      218.98      220.79     29.93 o
 -10  -9   3      218.98      217.15     23.76 o
 -10  -9   3      218.98      207.59     29.13 o
  -9   9   3     2509.82     2600.63     92.99 o
  -9  -9   3     2509.81     2590.51     93.55 o
  -9  -9   3     2509.81     2523.56     84.79 o
  -8  -9   3     1492.55     1492.84     55.66 o
  -8   9   3     1492.54     1531.60     61.83 o
  -7  -9   3      422.44      446.09     28.14 o
   7  -9  -3      422.44      437.94     34.31 o
  -7  -9   3      422.44      447.63     34.37 o
  -7   9   3      422.44      444.18     31.35 o
   6  -9  -3        7.74      -14.93     14.69 o
  -6   9   3        7.74      -19.56     14.01 o
  -6  -9   3        7.74        5.80     11.79 o
  -6  -9   3        7.74       15.12     14.38 o
  -5  -9   3      481.52      515.33     26.35 o
  -5  -9   3      481.52      485.58     31.53 o
   5  -9  -3      481.52      491.57     32.46 o
  -5   9   3      481.52      492.55     29.62 o
  -4  -9   3     1984.14     2037.97     69.17 o
   4  -9  -3     1984.14     1934.30     68.00 o
  -4  -9   3     1984.14     2041.55     63.81 o
  -4   9   3     1984.14     1982.99     66.89 o
   4  -9  -3     1984.14     1861.43     69.98 o
   3  -9  -3      175.97      165.62     15.86 o
   3  -9  -3      175.97      166.24     17.15 o
  -3  -9   3      175.97      155.57     18.02 o
  -3  -9   3      175.97      156.92     16.17 o
   2  -9  -3       85.44      101.39     14.93 o
   2   9  -3       85.44       98.61     15.55 o
   2  -9  -3       85.44       84.11     14.38 o
  -2  -9   3       85.44      101.82     13.82 o
  -2   9   3       85.44       95.09     12.96 o
  -2  -9   3       85.44       80.28     14.93 o
  -1  -9   3        9.98        5.80     10.68 o
  -1  -9   3        9.98        7.84     12.65 o
   1   9  -3        9.98        3.21     12.28 o
  -1   9   3        9.98      -13.88      9.26 o
   1  -9  -3        9.98        3.95     12.96 o
   1  -9  -3        9.98      -12.84     10.86 o
   0   9  -3      279.12      267.88     21.78 o
   0  -9   3      279.12      330.69     23.14 o
   0  -9   3      279.12      324.40     21.47 o
   0  -9  -3      279.12      340.94     23.39 o
  -1   9  -3     8342.89     9052.78    254.98 o
   1  -9   3     8342.89     8712.89    254.11 o
  -1  -9  -3     8342.88     8735.41    250.29 o
   1  -9   3     8342.89     8783.24    244.49 o
  -2   9  -3     1305.43     1321.23     53.25 o
  -2  -9  -3     1305.42     1357.21     47.95 o
   2  -9   3     1305.43     1349.81     47.95 o
   2  -9   3     1305.43     1331.23     53.38 o
   3  -9   3       34.41       16.72     13.21 o
  -3   9  -3       34.41       11.97     15.67 o
   3  -9   3       34.41       14.44     14.81 o
  -3  -9  -3       34.41       29.31     11.29 o
   3  -9   3       34.41       38.57      7.22 o
  -4  -9  -3       23.37       29.81     11.72 o
  -4  -9  -3       23.37       18.51      8.76 o
  -4   9  -3       23.37       22.21     16.48 o
   4  -9   3       23.37       38.51     14.93 o
  -5  -9  -3     3400.26     3284.17     96.76 o
  -5  -9  -3     3400.26     3418.45    105.58 o
  -5   9  -3     3400.27     3405.68    111.01 o
   5  -9   3     3400.27     3480.53    103.61 o
  -6   9  -3      448.46      378.95     31.04 o
   6  -9   3      448.46      435.97     28.08 o
  -7   9  -3       28.78       11.42     19.93 o
   7  -9   3       28.78       14.62     15.37 o
   8  -9   3        1.35      -23.88     15.92 o
  -8   9  -3        1.35      -30.18     20.12 o
  -8  -9  -3        1.35       11.05     17.46 o
  -9  -9  -3       20.09       12.84     20.36 o
   9  -9   3       20.09        4.32     18.51 o
  -9   9  -3       20.09       -6.42     23.02 o
  10  -9   3      200.95      232.27     23.82 o
 -10  -9  -3      200.95      262.75     31.10 o
 -10   9  -3      200.95      200.00     33.01 o
 -11 -10   3       29.08       53.01     22.77 o
 -11 -10   3       29.08       35.67     26.60 o
 -10 -10   3       54.63       51.77     19.50 o
 -10 -10   3       54.63       10.68     23.08 o
  -9  10   3      141.33      149.89     25.61 o
  -9 -10   3      141.33      113.05     21.54 o
  -8  10   3      403.41      349.39     30.30 o
  -8 -10   3      403.41      400.61     30.24 o
  -7  10   3      159.40      102.37     20.92 o
  -7 -10   3      159.40      135.63     18.02 o
   7 -10  -3      159.40      143.72     23.14 o
   6 -10  -3      310.49      278.18     25.98 o
  -6 -10   3      310.49      323.54     26.23 o
  -6  10   3      310.49      315.14     25.05 o
  -6 -10   3      310.49      237.82     20.98 o
  -5 -10   3      921.44      903.90     37.95 o
  -5 -10   3      921.44      937.10     44.37 o
  -5  10   3      921.44      866.14     41.10 o
   5 -10  -3      921.44      876.75     43.75 o
  -4 -10   3     1461.18     1620.64     59.67 o
   4 -10  -3     1461.20     1507.96     58.01 o
  -4  10   3     1461.20     1529.87     56.40 o
  -4 -10   3     1461.18     1454.89     52.14 o
   4 -10  -3     1461.20     1465.82     56.59 o
  -3 -10   3     1832.09     1797.93     60.17 o
   3 -10  -3     1832.09     1811.57     69.30 o
  -3 -10   3     1832.09     1770.10     66.52 o
   3 -10  -3     1832.09     1943.87     65.60 o
   2  10  -3     1121.37     1026.82     45.48 o
  -2  10   3     1121.37     1043.98     41.10 o
   2 -10  -3     1121.37     1049.04     43.69 o
  -2 -10   3     1121.37     1022.50     39.93 o
  -2 -10   3     1121.37     1120.25     46.71 o
   2 -10  -3     1121.37     1082.36     47.15 o
   1 -10  -3       20.01       -5.31     12.77 o
   1  10  -3       20.01       36.10     14.69 o
  -1 -10   3       20.01       12.40     14.44 o
  -1 -10   3       20.01       -0.43     11.85 o
  -1  10   3       20.01        3.70     10.55 o
   0  10  -3      392.58      409.99     29.37 o
   0 -10  -3      392.58      399.68     27.40 o
   0 -10   3      392.58      454.36     32.27 o
   0 -10   3      392.58      345.63     24.13 o
   1 -10   3     5364.43     5645.19    168.59 o
   1 -10   3     5364.43     5565.46    160.38 o
  -1 -10  -3     5364.44     5577.87    164.02 o
  -1  10  -3     5364.43     5623.96    168.59 o
   2 -10   3      389.62      398.57     25.86 o
   2 -10   3      389.62      376.67     27.65 o
  -2 -10  -3      389.62      414.49     26.53 o
  -2  10  -3      389.62      373.83     28.20 o
  -3  10  -3       24.98        1.85     16.23 o
  -3 -10  -3       24.98       11.60     12.40 o
   3 -10   3       24.98       33.94     16.54 o
   3 -10   3       24.98        1.67     13.82 o
   4 -10   3       75.11       68.87     17.53 o
  -4 -10  -3       75.11       55.54     14.69 o
  -4  10  -3       75.11       81.27     19.75 o
  -4 -10  -3       75.11       82.81     11.91 o
   5 -10   3      260.96      243.25     21.84 o
  -5 -10  -3      260.96      244.18     21.47 o
  -6  10  -3       23.53       20.55     20.18 o
   6 -10   3       23.53        1.36     15.92 o
   7 -10   3       51.44       30.67     18.64 o
  -7  10  -3       51.44       20.80     21.84 o
  -8  10  -3        0.95      -12.22     22.34 o
   8 -10   3        0.95      -25.82     17.22 o
  -8 -10  -3        0.95       -8.82     19.19 o
   9 -10   3      195.09      233.32     24.87 o
  -9 -10  -3      195.09      207.22     28.26 o
  -9  10  -3      195.09      268.62     34.00 o
 -10 -11   3       54.28       64.67     22.21 o
 -10 -11   3       54.28       46.03     26.35 o
  -9 -11   3      281.90      272.26     26.66 o
  -8 -11   3      885.16      873.60     42.46 o
  -7  11   3        0.67       -0.49     17.40 o
  -7 -11   3        0.67      -15.43     15.37 o
  -6  11   3        2.03      -12.22     16.29 o
  -6 -11   3        2.03        5.80     14.19 o
   5 -11  -3       19.87       15.18     17.03 o
  -5  11   3       19.87       14.01     15.98 o
  -5 -11   3       19.87       42.70     17.83 o
  -5 -11   3       19.87       29.19     15.55 o
   4 -11  -3        1.24       11.29     16.11 o
  -4  11   3        1.24      -11.91     13.88 o
   4 -11  -3        1.24        1.48     11.23 o
  -4 -11   3        1.24       -9.63     15.06 o
  -4 -11   3        1.24       11.23     14.44 o
  -3 -11   3       79.52      118.73     19.07 o
   3 -11  -3       79.52       90.09     16.72 o
  -3 -11   3       79.52       77.63     15.49 o
   3 -11  -3       79.52       87.19     17.65 o
  -2  11   3      417.80      371.36     26.10 o
   2  11  -3      417.80      384.32     29.87 o
   2 -11  -3      417.80      442.63     30.24 o
  -2 -11   3      417.80      441.83     32.77 o
  -2 -11   3      417.80      381.54     25.24 o
  -1 -11   3       92.89       53.13     17.77 o
  -1  11   3       92.89       75.16     13.58 o
   1 -11  -3       92.89       65.60     16.04 o
  -1 -11   3       92.89       64.79     14.87 o
   1  11  -3       92.89       88.55     17.71 o
   0 -11   3     2107.90     2118.81     76.89 o
   0  11  -3     2107.90     2145.10     76.09 o
   0 -11   3     2107.90     2157.38     70.78 o
   0 -11  -3     2107.89     2120.29     72.69 o
  -1  11  -3     4458.17     4547.46    139.89 o
   1 -11   3     4458.17     4576.28    140.02 o
  -1 -11  -3     4458.15     4516.67    135.33 o
   1 -11   3     4458.17     4265.27    131.50 o
   2 -11   3      310.45      263.00     25.86 o
  -2 -11  -3      310.45      359.20     26.60 o
   2 -11   3      310.45      280.53     22.65 o
  -2  11  -3      310.45      255.41     26.10 o
  -3  11  -3       60.44       56.65     19.62 o
  -3 -11  -3       60.44       81.27     16.17 o
   3 -11   3       60.44       53.19     17.65 o
  -4  11  -3       91.38      108.42     23.45 o
   4 -11   3       91.38       96.20     19.19 o
  -5  11  -3      254.73      205.24     26.60 o
   5 -11   3      254.73      212.71     23.88 o
  -6  11  -3     1548.71     1504.26     65.53 o
   6 -11   3     1548.71     1453.78     57.02 o
  -7  11  -3       56.41       59.42     24.44 o
   7 -11   3       56.41       34.68     20.06 o
   8 -11   3       42.97       24.25     20.30 o
  -8  11  -3       42.97        1.85     23.94 o
   9 -11   3       12.84       20.92     21.72 o
  -9  11  -3       12.84       12.40     26.84 o
  -9 -11  -3       12.84       27.95     22.83 o
  -9 -12   3       20.78       64.55     20.49 o
  -8 -12   3       59.18       65.90     20.86 o
  -7 -12   3       13.42      -18.27     17.15 o
  -6 -12   3       27.46       36.10     17.59 o
  -5 -12   3     1369.45     1442.06     54.30 o
  -4  12   3      622.62      667.00     37.95 o
  -4 -12   3      622.62      631.58     33.32 o
  -3  12   3     2181.52     1944.86     71.40 o
  -3 -12   3     2181.52     2259.14     78.25 o
  -3 -12   3     2181.52     2124.24     70.66 o
   2 -12  -3       94.77       54.98     17.59 o
  -2  12   3       94.77       62.39     15.24 o
  -2 -12   3       94.77       81.58     16.78 o
  -2 -12   3       94.77       55.78     19.44 o
  -1  12   3      101.60       96.39     15.49 o
  -1 -12   3      101.60      105.52     20.30 o
  -1 -12   3      101.60       97.81     17.90 o
   1 -12  -3      101.60       95.40     18.20 o
   1  12  -3      101.60       98.49     19.87 o
   0 -12  -3        2.87      -11.60     14.93 o
   0 -12   3        2.87      -15.67     16.85 o
   0  12  -3        2.87       48.63     18.57 o
   0 -12   3        2.87       -0.31     15.67 o
   1 -12   3     2381.50     2139.55     74.79 o
   1 -12   3     2381.50     2408.35     83.18 o
  -1  12  -3     2381.50     2239.08     81.08 o
  -1 -12  -3     2381.50     2199.16     76.83 o
   2 -12   3        1.12       -8.33     15.61 o
  -2  12  -3        1.12      -22.34     17.59 o
   3 -12   3      358.24      372.41     28.51 o
  -3  12  -3      358.24      357.85     31.16 o
  -4  12  -3       77.85       68.87     22.46 o
   4 -12   3       77.85       48.93     19.81 o
   5 -12   3      554.45      555.44     35.17 o
  -5  12  -3      554.45      620.91     43.75 o
   6 -12   3      182.28      186.98     24.07 o
  -6  12  -3      182.28      225.23     30.24 o
   7 -12   3      271.34      301.75     28.88 o
  -7  12  -3      271.34      312.00     34.49 o
  -8  12  -3      174.13      183.46     32.64 o
   8 -12   3      174.13      152.85     25.49 o
  -8 -13   3      958.65      931.92     45.29 o
  -7 -13   3        1.23       -3.52     17.77 o
  -6 -13   3       96.07       41.34     19.68 o
  -5 -13   3       17.72       26.72     17.03 o
  -4 -13   3       13.41       46.34     18.64 o
  -3 -13   3       20.94       -2.28     17.03 o
  -2 -13   3        1.29      -14.56     16.66 o
   1  13  -3        9.06       15.43     18.14 o
  -1 -13   3        9.06        1.11     17.03 o
   0 -13   3     1139.15     1124.26     47.08 o
   0  13  -3     1139.15     1118.58     52.95 o
   1 -13   3        0.65       25.55     17.53 o
  -1  13  -3        0.65       -3.02     19.62 o
  -2  13  -3      642.50      640.35     43.20 o
   2 -13   3      642.50      564.75     36.90 o
   3 -13   3       77.48      104.60     21.17 o
  -3  13  -3       77.48       72.94     23.82 o
  -4  13  -3      116.93      113.48     26.29 o
   4 -13   3      116.93       74.61     20.80 o
  -5  13  -3       35.95       61.09     24.56 o
   5 -13   3       35.95      -11.72     20.24 o
   6 -13   3      119.66       95.77     24.13 o
   7 -13   3       43.24       26.78     22.71 o
  -6 -14   3        4.53      -25.73     17.15 o
  -5 -14   3      351.54      304.72     27.52 o
  -4 -14   3       28.36       49.86     20.43 o
  -3 -14   3     2251.03     2377.18     80.53 o
  -2 -14   3      140.31       90.09     21.72 o
  -1 -14   3       90.27       76.46     20.12 o
   0 -14   3      194.43      190.68     24.31 o
   1 -14   3      594.28      573.58     35.79 o
   2 -14   3       81.62       38.26     20.18 o
   3 -14   3        2.82      -17.65     20.67 o
   4 -14   3       51.47       29.00     21.41 o
   5 -14   3      212.88      234.80     29.13 o
  -5 -15   3       16.39       -5.00     20.55 o
  -4 -15   3       11.11       13.76     19.68 o
  -3 -15   3       27.53       39.55     19.93 o
  -2 -15   3       39.36       30.67     19.87 o
  -1 -15   3        2.42       -7.65     18.76 o
   0 -15   3       89.65       99.35     23.94 o
   1 -15   3      562.60      608.69     40.36 o
   2 -15   3     1155.70     1009.79     49.61 o
   3 -15   3       10.14       -9.13     21.35 o
   4 -15   3      346.90      341.68     33.08 o
  -2 -16   3        8.16       -4.44     21.60 o
  -1 -16   3       93.39       78.25     23.39 o
   0 -16   3       81.05       62.88     23.33 o
   1 -16   3       32.70       63.81     23.63 o
 -14   0   4      412.46      347.66     32.83 o
 -14   0   4      412.46      386.11     39.80 o
 -12   0   4     1076.44      948.89     51.28 o
 -12   0   4     1076.44      866.26     44.68 o
 -10   0   4     1147.60     1052.37     49.92 o
  10   0  -4     1147.60     1157.46     43.20 o
 -10   0   4     1147.60     1144.69     45.48 o
   8   0  -4     7913.81     7725.87    218.63 o
  -8   0   4     7913.81     7826.14    220.24 o
  -8   0   4     7913.81     7830.21    229.49 o
   8   0  -4     7913.81     8133.57    229.43 o
   6   0  -4      271.27      296.82     21.35 o
   6   0  -4      271.27      345.57     18.33 o
  -6   0   4      271.27      350.13     18.76 o
  -6   0   4      271.27      280.53     20.55 o
  -4   0   4    19796.72    18946.33    534.15 o
   4   0  -4    19796.72    19600.87    534.27 o
   4   0  -4    19796.72    19265.67    517.61 o
  -4   0   4    19796.72    19040.25    518.04 o
   2   0  -4    11358.04    11722.52    315.51 o
  -2   0   4    11358.04    11567.76    325.51 o
  -2   0   4    11358.04    11957.94    318.72 o
   2   0  -4    11358.04    11696.11    325.94 o
   0   0  -4      109.93      108.73      7.22 o
   0   0   4      109.93      117.86      6.36 o
   0   0  -4      109.93      110.64     10.43 o
   0   0   4      109.93      110.21     10.37 o
  -2   0  -4      192.85      168.71     15.37 o
   2   0   4      192.85      191.42     10.31 o
  -2   0  -4      192.85      179.76     11.05 o
  -4   0  -4     1432.48     1552.64     50.54 o
  -4   0  -4     1432.48     1544.93     61.09 o
  -4   0  -4     1432.48     1612.13     46.77 o
   4   0   4     1432.48     1574.79     49.61 o
  -6   0  -4     6067.09     5689.87    168.77 o
  -6   0  -4     6067.09     5860.67    161.68 o
  -8   0  -4     1689.41     1961.58     63.74 o
  -8   0  -4     1689.41     1840.39     68.00 o
 -10   0  -4      750.72      816.46     45.29 o
 -10   0  -4      750.72      790.30     40.60 o
 -12   0  -4      558.39      531.99     42.02 o
 -14   1   4        3.83        8.45     26.66 o
 -14   1   4        3.83       15.55     22.89 o
 -14  -1   4        3.83       11.35     23.51 o
 -14  -1   4        3.83       -8.58     26.53 o
 -13  -1   4     2119.04     2065.87     76.64 o
 -13   1   4     2119.05     1989.23     84.17 o
 -13   1   4     2119.05     2061.61     75.96 o
 -13  -1   4     2119.04     2203.41     85.90 o
 -12  -1   4      130.75      136.68     26.35 o
 -12   1   4      130.75      145.57     23.08 o
 -12   1   4      130.75      196.97     27.95 o
 -12  -1   4      130.75      107.25     21.54 o
 -11   1   4        9.70        7.65     18.27 o
 -11  -1   4        9.70       -7.78     15.24 o
 -11   1   4        9.70       18.27     16.04 o
 -11  -1   4        9.70       35.17     19.50 o
 -10   1   4       90.56       71.95     19.25 o
 -10  -1   4       90.56       76.95     16.54 o
 -10   1   4       90.56       71.77     16.17 o
  10   1  -4       90.56       69.05     12.84 o
 -10  -1   4       90.56       80.41     18.82 o
  -9   1   4     3616.06     3460.16    112.68 o
  -9   1   4     3616.06     3532.92    106.45 o
  -9  -1   4     3616.06     3496.26    106.38 o
   9   1  -4     3616.06     3576.73    104.04 o
  -9  -1   4     3616.06     3516.32    112.99 o
  -8  -1   4     1216.94     1185.54     49.18 o
  -8   1   4     1216.93     1265.51     45.42 o
   8  -1  -4     1216.93     1357.46     50.66 o
   8   1  -4     1216.94     1243.42     49.74 o
  -8   1   4     1216.93     1253.73     49.92 o
   8   1  -4     1216.94     1199.05     43.63 o
  -8  -1   4     1216.94     1271.50     46.10 o
  -7   1   4     2114.49     1971.33     65.78 o
   7   1  -4     2114.48     1984.66     65.66 o
  -7  -1   4     2114.48     1875.07     65.47 o
  -7   1   4     2114.49     1938.93     61.03 o
   7  -1  -4     2114.49     1895.92     65.16 o
  -7  -1   4     2114.48     1893.33     61.40 o
   7   1  -4     2114.48     1950.90     60.35 o
  -6   1   4     1067.49     1127.72     37.89 o
  -6  -1   4     1067.49     1093.04     38.38 o
   6  -1  -4     1067.49     1070.76     41.22 o
   6   1  -4     1067.49     1056.75     40.97 o
  -6   1   4     1067.49     1117.10     41.28 o
  -6  -1   4     1067.49     1143.33     41.65 o
   6   1  -4     1067.49     1077.67     37.21 o
  -5   1   4      108.47      117.06     10.00 o
   5  -1  -4      108.47      105.89     11.29 o
  -5  -1   4      108.47      114.41     11.66 o
   5   1  -4      108.47      102.31      9.32 o
  -5   1   4      108.47      110.89     11.79 o
   5   1  -4      108.47      106.08     11.42 o
  -5  -1   4      108.47      122.98     10.55 o
   5  -1  -4      108.47      133.91     10.31 o
  -4  -1   4        0.13       -2.78      6.85 o
   4  -1  -4        0.13       -8.15      5.43 o
  -4   1   4        0.13       -7.28      6.11 o
   4   1  -4        0.13       -7.22      4.81 o
   4  -1  -4        0.13       -7.53      6.48 o
  -4  -1   4        0.13       -8.33      5.55 o
  -4   1   4        0.13        1.11      5.12 o
   3  -1  -4     3097.41     2995.44     81.95 o
   3  -1  -4     3097.41     2849.13     85.77 o
  -3   1   4     3097.41     2981.31     81.45 o
   3   1  -4     3097.41     3073.50     82.87 o
  -3  -1   4     3097.41     2919.54     86.39 o
  -3  -1   4     3097.41     2875.97     82.75 o
  -3   1   4     3097.41     2875.11     85.71 o
  -2   1   4     7489.12     7545.55    220.73 o
   2   1  -4     7489.13     7968.44    214.07 o
   2  -1  -4     7489.12     8179.54    213.88 o
  -2   1   4     7489.12     7951.10    260.66 o
  -2  -1   4     7489.13     7995.04    221.35 o
   2  -1  -4     7489.12     7830.03    220.92 o
  -2  -1   4     7489.13     7938.70    214.50 o
  -1  -1   4      107.89      132.92      8.82 o
   1   1  -4      107.89      130.08      7.71 o
   1  -1  -4      107.89      128.11     11.54 o
  -1   1   4      107.89      131.69      5.99 o
   1  -1  -4      107.89      146.43      7.34 o
  -1   1   4      107.89      131.50     10.61 o
   1   1  -4      107.89      130.08      9.56 o
  -1   1   4      107.89      145.57      6.17 o
  -1  -1   4      107.89      143.72      6.73 o
   1  -1  -4      107.89      131.62      7.22 o
   0   1  -4    11715.42    11910.24    324.83 o
   0   1   4    11715.42    11891.54    382.90 o
   0   1  -4    11715.42    11860.19    315.33 o
   0  -1   4    11715.42    10180.06    380.99 o
   0  -1  -4    11715.42    10638.80    381.48 o
   0   1  -4    11715.42    12364.90    381.73 o
   0  -1   4    11715.42    12235.25    324.46 o
   0   1  -4    11715.42    12403.16    314.84 o
  -1   1  -4    12139.88    11171.10    315.82 o
  -1   1  -4    12139.88    11780.34    315.21 o
  -1  -1  -4    12139.87    11022.32    333.78 o
   1  -1   4    12139.88    11518.76    325.02 o
  -1   1  -4    12139.88    12188.36    383.15 o
  -1   1  -4    12139.88    11465.20    325.63 o
   1   1   4    12139.87    12109.43    385.12 o
   1  -1   4    12139.88    11854.02    383.76 o
  -1  -1  -4    12139.87    12352.99    384.50 o
  -2  -1  -4      194.48      236.96     11.35 o
  -2  -1  -4      194.48      235.23     16.78 o
   2  -1   4      194.49      253.00     12.59 o
  -2   1  -4      194.49      221.72     10.43 o
  -2   1  -4      194.49      282.07     11.29 o
   2  -1   4      194.49      199.93     16.29 o
  -2   1  -4      194.49      258.31     13.76 o
  -2   1  -4      194.49      195.61     15.30 o
  -3   1  -4     7844.10     8490.55    265.78 o
  -3  -1  -4     7844.11     8605.52    268.06 o
  -3   1  -4     7844.10     7574.31    225.17 o
   3  -1   4     7844.10     7770.73    224.62 o
  -3  -1  -4     7844.11     7823.06    224.62 o
  -3   1  -4     7844.10     7874.58    217.58 o
  -4   1  -4       46.67       45.48     11.11 o
  -4  -1  -4       46.67       38.14      8.89 o
  -4   1  -4       46.67       33.38      7.96 o
  -4  -1  -4       46.67       54.98      5.25 o
   4  -1   4       46.67       50.91      8.76 o
   4   1   4       46.67       42.83      6.91 o
  -4   1  -4       46.67       36.84      9.32 o
  -5   1  -4     7046.72     7518.83    231.65 o
   5  -1   4     7046.72     6816.53    195.61 o
  -5   1  -4     7046.72     6670.22    189.20 o
  -5  -1  -4     7046.72     6670.78    195.86 o
  -5  -1  -4     7046.72     6756.74    186.98 o
  -5   1  -4     7046.72     6647.64    196.48 o
   5   1   4     7046.72     6913.66    193.95 o
  -6   1  -4      363.98      340.69     21.04 o
  -6  -1  -4      363.98      357.04     19.13 o
  -6  -1  -4      363.98      373.89     23.94 o
  -6   1  -4      363.98      341.37     28.57 o
  -6   1  -4      363.98      329.65     24.25 o
  -7   1  -4      691.66      676.94     31.22 o
  -7   1  -4      691.66      674.72     34.74 o
  -7  -1  -4      691.66      700.39     29.56 o
  -7  -1  -4      691.66      679.22     34.12 o
  -8   1  -4        3.27      -17.86     11.91 o
  -8  -1  -4        3.27       -9.63     14.44 o
  -8   1  -4        3.27       -3.09     15.00 o
  -8  -1  -4        3.27       -1.91     12.03 o
  -9   1  -4      100.58       87.32     20.30 o
  -9   1  -4      100.58       97.81     18.57 o
  -9  -1  -4      100.58      121.13     18.02 o
  -9  -1  -4      100.58      111.38     20.86 o
 -10  -1  -4       41.89       43.01     20.92 o
 -10  -1  -4       41.89       37.09     18.51 o
 -10   1  -4       41.89       47.39     19.50 o
 -10   1  -4       41.89       45.54     21.47 o
 -11   1  -4      954.33     1042.13     48.44 o
 -11   1  -4      954.33     1034.23     54.43 o
 -11  -1  -4      954.33      944.75     53.13 o
 -12   1  -4      156.76      161.31     26.41 o
 -12  -1  -4      156.76      176.67     30.92 o
 -12   1  -4      156.76      211.29     32.03 o
 -13   2   4      240.00      181.48     30.55 o
 -13  -2   4      240.00      198.82     31.96 o
 -13  -2   4      240.00      232.33     27.46 o
 -13   2   4      240.00      231.47     27.83 o
 -12   2   4      807.31      737.17     41.04 o
 -12  -2   4      807.31      771.48     47.58 o
 -12   2   4      807.31      706.13     46.40 o
 -12  -2   4      807.31      723.53     40.05 o
 -11  -2   4        6.66       -1.73     15.74 o
 -11   2   4        6.66       22.96     19.01 o
 -11  -2   4        6.66       26.84     19.07 o
 -11   2   4        6.66       15.86     15.86 o
  10   2  -4      181.40      180.19     15.74 o
 -10   2   4      181.40      151.93     19.19 o
 -10   2   4      181.40      140.94     21.54 o
 -10  -2   4      181.40      188.02     19.62 o
 -10  -2   4      181.40      158.71     22.28 o
  -9  -2   4      500.96      482.87     28.88 o
   9   2  -4      500.96      509.40     25.12 o
  -9  -2   4      500.96      466.64     31.96 o
  -9   2   4      500.96      452.32     31.16 o
  -9   2   4      500.96      480.95     27.28 o
  -8   2   4     5509.65     5327.27    164.21 o
   8  -2  -4     5509.65     5685.18    164.64 o
  -8  -2   4     5509.65     5422.18    164.64 o
  -8   2   4     5509.65     5441.98    156.92 o
   8   2  -4     5509.65     5618.84    155.07 o
  -8  -2   4     5509.65     5443.03    157.23 o
  -7   2   4     1690.54     1722.77     58.31 o
  -7  -2   4     1690.54     1682.78     54.24 o
   7   2  -4     1690.54     1665.26     52.45 o
   7  -2  -4     1690.54     1636.01     57.94 o
  -7  -2   4     1690.54     1610.03     58.13 o
  -7   2   4     1690.54     1608.30     53.50 o
   6  -2  -4     2285.67     2373.54     75.96 o
  -6   2   4     2285.67     2439.02     71.77 o
  -6   2   4     2285.67     2365.27     76.02 o
  -6  -2   4     2285.67     2394.03     72.20 o
  -6  -2   4     2285.67     2357.93     76.33 o
   6   2  -4     2285.67     2449.75     71.27 o
  -5  -2   4     1775.56     1710.67     53.19 o
  -5  -2   4     1775.56     1687.84     56.52 o
   5  -2  -4     1775.56     1748.69     56.22 o
  -5   2   4     1775.56     1767.51     56.28 o
  -5   2   4     1775.56     1761.89     52.45 o
   5   2  -4     1775.56     1707.71     52.51 o
  -4   2   4     4005.38     3521.25    103.79 o
  -4  -2   4     4005.38     3524.28    104.66 o
   4  -2  -4     4005.38     3482.69    103.85 o
  -4  -2   4     4005.38     3621.16    100.28 o
   4  -2  -4     4005.38     3504.66     99.29 o
   4   2  -4     4005.38     3571.36    100.03 o
  -4   2   4     4005.38     3605.30     98.86 o
   3  -2  -4      622.97      591.04     22.65 o
  -3  -2   4      622.97      588.70     21.47 o
   3  -2  -4      622.97      609.37     20.06 o
  -3   2   4      622.97      592.03     26.16 o
   3   2  -4      622.97      613.38     21.60 o
   2   2  -4     3508.04     3891.32    106.26 o
   2  -2  -4     3508.04     3780.80    109.04 o
  -2  -2   4     3508.04     3920.26    106.26 o
  -2   2   4     3508.04     3847.44    129.59 o
   2  -2  -4     3508.04     3860.96    129.16 o
  -2   2   4     3508.04     3722.98    108.67 o
  -2  -2   4     3508.04     3821.34    110.64 o
   2   2  -4     3508.04     3948.65    111.14 o
   1   2  -4      275.22      284.23     14.13 o
   1  -2  -4      275.22      295.40     15.98 o
   1  -2  -4      275.22      279.23     10.31 o
  -1  -2   4      275.22      282.62     11.48 o
  -1   2   4      275.22      271.45     15.61 o
   1   2  -4      275.22      262.44     11.54 o
  -1  -2   4      275.22      283.30     13.70 o
   0   2  -4      639.24      699.96     21.72 o
   0  -2   4      639.24      694.03     21.10 o
   0  -2  -4      639.24      639.85     28.76 o
   0  -2   4      639.24      695.64     27.83 o
   0  -2   4      639.24      658.12     23.82 o
   0   2  -4      639.24      652.87     24.00 o
   0   2   4      639.24      636.95     28.82 o
   0  -2   4      639.24      724.39     21.10 o
   1  -2   4      747.00      718.47     29.68 o
  -1  -2  -4      747.00      755.43     32.46 o
  -1   2  -4      747.00      741.73     26.60 o
   1  -2   4      747.00      748.21     26.23 o
   1  -2   4      747.00      742.78     22.65 o
  -1   2  -4      747.00      770.06     24.00 o
  -1   2  -4      747.00      731.55     29.99 o
  -1   2  -4      747.00      792.70     24.13 o
   2  -2   4     3273.38     3434.93     94.10 o
   2  -2   4     3273.38     3288.80     88.74 o
  -2   2  -4     3273.38     3153.72     89.91 o
  -2   2  -4     3273.38     3122.87     94.29 o
   2  -2   4     3273.38     3288.18     88.98 o
   2  -2   4     3273.38     2998.15    109.66 o
  -2  -2  -4     3273.37     3027.16    112.62 o
  -2   2  -4     3273.38     3362.54     90.22 o
  -2  -2  -4     3273.37     3465.29     92.44 o
  -2   2  -4     3273.38     3090.59    109.35 o
  -3   2  -4     1204.38     1191.09     37.46 o
   3  -2   4     1204.38     1154.81     39.49 o
  -3  -2  -4     1204.39     1197.63     37.83 o
  -3   2  -4     1204.38     1247.80     40.91 o
   3  -2   4     1204.38     1156.72     34.80 o
   3  -2   4     1204.38     1204.30     34.56 o
  -3   2  -4     1204.38     1239.04     45.79 o
   4  -2   4     2862.25     3016.91     88.00 o
  -4  -2  -4     2862.25     2882.14     86.58 o
  -4   2  -4     2862.25     2994.02    102.07 o
  -4   2  -4     2862.25     2832.16     88.37 o
   4  -2   4     2862.25     2881.22     80.53 o
  -4   2  -4     2862.25     2950.89     84.29 o
   4  -2   4     2862.25     2902.69     80.65 o
  -5  -2  -4       90.87       89.60     12.22 o
  -5   2  -4       90.86       58.62     10.86 o
   5  -2   4       90.86       61.34     11.11 o
  -5   2  -4       90.86       97.68     14.07 o
  -5   2  -4       90.86       82.87     13.14 o
  -5  -2  -4       90.87       81.83      7.34 o
   5  -2   4       90.86       77.69      5.43 o
  -6   2  -4     9642.40     9868.62    306.44 o
  -6  -2  -4     9642.38     8905.73    261.15 o
  -6  -2  -4     9642.38     9314.91    249.92 o
  -6   2  -4     9642.40     8764.42    262.26 o
  -6   2  -4     9642.40     9026.80    253.19 o
  -7  -2  -4     2151.51     2151.95     65.72 o
  -7   2  -4     2151.50     2238.03     83.00 o
  -7  -2  -4     2151.51     2045.07     71.46 o
  -7   2  -4     2151.50     2130.91     68.87 o
  -7   2  -4     2151.50     2065.00     72.75 o
  -8  -2  -4      264.97      313.29     24.37 o
  -8   2  -4      264.97      278.00     24.68 o
  -8  -2  -4      264.97      304.10     21.41 o
  -8   2  -4      264.97      299.84     23.02 o
  -9   2  -4      511.58      477.50     34.74 o
  -9   2  -4      511.58      495.39     31.90 o
  -9  -2  -4      511.58      444.11     33.51 o
  -9  -2  -4      511.58      527.17     29.93 o
 -10   2  -4     2747.33     3018.95     98.24 o
 -10  -2  -4     2747.33     3057.02    103.61 o
 -10  -2  -4     2747.33     3025.98     96.20 o
 -10   2  -4     2747.33     2952.80    104.35 o
 -11   2  -4      413.26      500.33     38.69 o
 -11   2  -4      413.26      461.45     34.62 o
 -11  -2  -4      413.26      418.07     36.22 o
 -12   2  -4      696.72      726.61     44.00 o
 -12  -2  -4      696.72      774.56     50.97 o
 -12   2  -4      696.72      745.13     51.59 o
 -13   3   4     1270.19     1235.89     55.85 o
 -13   3   4     1270.19     1387.82     66.03 o
 -13  -3   4     1270.19     1395.04     66.27 o
 -13  -3   4     1270.19     1284.09     57.64 o
 -12   3   4     1584.78     1490.56     66.58 o
 -12   3   4     1584.78     1505.06     59.30 o
 -12  -3   4     1584.78     1571.52     68.00 o
 -12  -3   4     1584.78     1500.50     60.17 o
 -11  -3   4      275.08      255.35     24.25 o
 -11   3   4      275.07      238.81     27.21 o
 -11   3   4      275.07      258.13     23.70 o
 -11  -3   4      275.08      251.15     27.46 o
 -10  -3   4      274.90      263.25     21.91 o
 -10   3   4      274.90      237.51     20.92 o
 -10  -3   4      274.90      234.61     24.87 o
 -10   3   4      274.90      236.10     25.05 o
  10   3  -4      274.90      244.98     16.78 o
   9   3  -4     1387.64     1302.91     44.99 o
  -9  -3   4     1387.64     1317.84     49.12 o
  -9   3   4     1387.64     1360.23     54.18 o
  -9  -3   4     1387.64     1362.46     54.61 o
  -9   3   4     1387.64     1289.39     48.38 o
  -8   3   4     2366.67     2311.22     74.54 o
   8   3  -4     2366.68     2409.71     72.08 o
  -8  -3   4     2366.68     2388.97     80.65 o
   8  -3  -4     2366.67     2420.26     80.41 o
  -8   3   4     2366.67     2339.36     80.04 o
  -8  -3   4     2366.68     2344.29     75.04 o
   7   3  -4     2644.02     2702.82     78.18 o
  -7  -3   4     2644.02     2649.26     85.16 o
  -7   3   4     2644.02     2581.87     84.54 o
  -7  -3   4     2644.02     2685.85     80.34 o
  -7   3   4     2644.02     2516.09     79.11 o
   7  -3  -4     2644.02     2640.74     84.79 o
  -6  -3   4      420.76      356.43     22.21 o
  -6   3   4      420.76      354.64     18.45 o
  -6   3   4      420.76      313.42     21.47 o
  -6  -3   4      420.76      366.86     19.44 o
   6   3  -4      420.76      384.94     18.70 o
   6  -3  -4      420.76      330.76     22.59 o
  -5  -3   4       93.67      121.75     11.05 o
  -5   3   4       93.67      119.71      9.63 o
   5   3  -4       93.67      106.08      9.13 o
  -5   3   4       93.67      107.25     11.60 o
   5  -3  -4       93.67       78.55     11.11 o
  -5  -3   4       93.67       97.38     11.91 o
   4  -3  -4      113.98      101.26     10.24 o
   4   3  -4      113.98      111.57      8.76 o
  -4   3   4      113.98      105.27     10.37 o
  -4  -3   4      113.98      101.57      9.50 o
  -4   3   4      113.98       92.69      9.75 o
   3  -3  -4      184.96      146.56     10.00 o
   3   3  -4      184.96      122.31      8.64 o
  -3  -3   4      184.96      153.65     10.92 o
   3  -3  -4      184.96      132.86      9.32 o
  -3   3   4      184.96      143.22     12.09 o
  -3  -3   4      184.96      143.78     11.17 o
   2  -3  -4     4063.26     4475.14    146.80 o
   2   3  -4     4063.27     4402.51    120.76 o
   2   3  -4     4063.27     4343.39    126.25 o
  -2   3   4     4063.26     4454.71    147.24 o
   2  -3  -4     4063.26     4281.87    123.66 o
  -2  -3   4     4063.27     4373.69    120.95 o
  -2  -3   4     4063.27     4254.72    125.76 o
  -2   3   4     4063.26     4422.01    123.48 o
  -1  -3   4     3485.28     3691.38    111.38 o
  -1   3   4     3485.27     3965.31    131.56 o
   1   3  -4     3485.28     3912.36    107.13 o
   1  -3  -4     3485.27     3948.71    131.07 o
   1  -3  -4     3485.27     3860.40    109.35 o
   1   3  -4     3485.28     3824.61    112.00 o
  -1  -3   4     3485.28     3864.78    107.00 o
   0  -3  -4     2365.36     2090.18     79.42 o
   0   3  -4     2365.35     2296.41     67.82 o
   0  -3   4     2365.35     2148.74     63.56 o
   0  -3   4     2365.35     2361.88     63.87 o
   0   3  -4     2365.35     2240.93     63.99 o
   0  -3   4     2365.35     2329.05     67.45 o
   1  -3   4    11121.25    10930.00    296.51 o
   1  -3   4    11121.25    11165.36    306.94 o
   1  -3   4    11121.25    10550.56    359.33 o
   1  -3   4    11121.25    11030.53    296.82 o
  -1  -3  -4    11121.23    10990.42    362.17 o
  -1   3  -4    11121.25    11348.14    297.06 o
   2  -3   4     4861.64     4473.66    159.39 o
  -2   3  -4     4861.64     4746.90    132.43 o
   2  -3   4     4861.64     4706.79    131.38 o
   2  -3   4     4861.64     5136.10    131.93 o
   2  -3   4     4861.64     4888.89    137.61 o
  -2   3  -4     4861.64     4780.97    138.16 o
   3  -3   4       26.89       11.91      5.86 o
  -3   3  -4       26.89        3.02      7.22 o
  -3   3  -4       26.89       18.57      7.40 o
  -3   3  -4       26.89       15.74      9.13 o
   3  -3   4       26.89       24.25      6.29 o
  -3  -3  -4       26.88       17.03      5.99 o
   3  -3   4       26.89        9.69      7.96 o
  -4  -3  -4      555.99      597.46     23.76 o
  -4   3  -4      555.99      603.63     27.46 o
   4  -3   4      555.99      601.90     26.41 o
   4  -3   4      555.99      528.04     20.86 o
  -4   3  -4      555.99      612.33     24.07 o
  -4   3  -4      555.99      586.54     27.15 o
   5  -3   4     1621.35     1531.84     53.32 o
  -5   3  -4     1621.35     1681.05     59.30 o
  -5   3  -4     1621.35     1517.40     50.72 o
  -5   3  -4     1621.35     1520.80     54.43 o
  -5  -3  -4     1621.35     1567.33     44.68 o
   5  -3   4     1621.35     1475.75     46.96 o
   5  -3   4     1621.35     1567.76     46.71 o
  -5  -3  -4     1621.35     1602.87     51.96 o
   6  -3   4     2073.35     1853.71     57.70 o
   6  -3   4     2073.35     2011.07     57.51 o
  -6   3  -4     2073.35     1948.50     62.94 o
  -6   3  -4     2073.35     1988.98     67.51 o
  -6  -3  -4     2073.36     1966.58     64.98 o
  -6   3  -4     2073.35     2046.68     73.37 o
  -6  -3  -4     2073.36     1918.69     57.88 o
   7  -3   4      275.25      235.85     14.50 o
   7  -3   4      275.25      244.92     14.25 o
  -7   3  -4      275.25      223.14     19.99 o
  -7   3  -4      275.25      273.12     23.33 o
  -7  -3  -4      275.25      245.17     17.96 o
  -7   3  -4      275.25      313.11     25.49 o
  -7  -3  -4      275.25      241.22     21.10 o
  -8   3  -4     1745.10     1918.57     67.20 o
  -8  -3  -4     1745.11     2025.02     63.19 o
  -8  -3  -4     1745.11     2046.61     70.16 o
   8  -3   4     1745.10     1889.51     56.03 o
  -8   3  -4     1745.10     2158.98     79.05 o
  -8   3  -4     1745.10     1814.41     70.90 o
  -9  -3  -4        3.56       -5.62     13.02 o
  -9   3  -4        3.56      -15.06     15.98 o
  -9  -3  -4        3.56       -2.72     17.15 o
  -9   3  -4        3.56      -26.38     17.59 o
 -10   3  -4       46.05       47.45     22.89 o
 -10   3  -4       46.05       86.33     21.41 o
 -10  -3  -4       46.06       44.00     21.47 o
 -11  -3  -4      423.14      379.26     34.74 o
 -11   3  -4      423.14      371.48     30.79 o
 -11   3  -4      423.14      405.55     36.47 o
 -13  -4   4      243.97      230.42     33.26 o
 -13  -4   4      243.97      207.52     27.83 o
 -13   4   4      243.97      218.51     32.03 o
 -13   4   4      243.97      229.55     27.28 o
 -12   4   4       91.18      101.08     21.84 o
 -12  -4   4       91.18       67.76     21.04 o
 -12  -4   4       91.18       90.16     25.73 o
 -12   4   4       91.18      118.29     26.16 o
 -11  -4   4        0.05       -4.38     18.70 o
 -11   4   4        0.05      -12.96     17.96 o
 -11  -4   4        0.05       24.07     16.85 o
 -11   4   4        0.05        3.95     15.06 o
 -10   4   4       22.53        9.94     13.58 o
 -10  -4   4       22.53       20.67     17.83 o
  10   4  -4       22.53        3.58      6.23 o
 -10  -4   4       22.53       19.81     16.11 o
 -10   4   4       22.53       16.60     17.71 o
  -9  -4   4     1548.76     1409.91     58.62 o
  -9  -4   4     1548.76     1509.38     53.99 o
  -9   4   4     1548.76     1426.01     51.90 o
  -9   4   4     1548.76     1557.21     59.18 o
   9   4  -4     1548.76     1508.58     48.93 o
  -8  -4   4      228.85      259.61     22.89 o
   8   4  -4      228.85      252.20     16.04 o
  -8  -4   4      228.85      262.94     19.68 o
   8  -4  -4      228.85      257.20     21.91 o
  -8   4   4      228.85      220.79     18.27 o
  -8   4   4      228.85      250.17     22.09 o
  -7   4   4     3437.97     3301.94     95.83 o
   7   4  -4     3437.97     3285.53     94.10 o
  -7  -4   4     3437.97     3208.27    102.37 o
   7  -4  -4     3437.97     3276.21    101.88 o
  -7   4   4     3437.97     3153.23    101.32 o
  -7  -4   4     3437.97     3212.34     96.26 o
   6   4  -4      865.26      890.26     31.53 o
   6  -4  -4      865.26      927.91     37.21 o
  -6   4   4      865.26      860.64     36.22 o
  -6  -4   4      865.26      909.70     37.09 o
  -6  -4   4      865.26      903.28     33.26 o
  -6   4   4      865.26      896.87     32.21 o
   5  -4  -4     1144.93     1114.64     41.78 o
  -5   4   4     1144.93     1168.94     41.59 o
   5   4  -4     1144.93     1147.96     37.58 o
  -5  -4   4     1144.93     1174.43     39.12 o
  -5   4   4     1144.93     1215.84     44.74 o
  -4   4   4    21106.28    22009.03    720.81 o
   4  -4  -4    21106.28    22347.56    614.12 o
  -4  -4   4    21106.28    21984.47    615.48 o
  -4  -4   4    21106.28    22629.44    596.53 o
  -4   4   4    21106.28    22021.56    613.81 o
   4   4  -4    21106.28    22160.40    595.48 o
  -3  -4   4     7815.80     7324.39    211.23 o
   3  -4  -4     7815.80     7396.16    244.98 o
  -3  -4   4     7815.80     7491.00    203.64 o
  -3   4   4     7815.80     7545.18    246.03 o
   3  -4  -4     7815.80     7389.56    209.44 o
   3   4  -4     7815.80     7490.82    203.08 o
   2   4  -4     3886.20     4158.70    116.57 o
  -2  -4   4     3886.20     4096.56    121.87 o
  -2  -4   4     3886.20     4290.57    117.00 o
   2   4  -4     3886.20     4145.12    122.43 o
   2  -4  -4     3886.20     4265.52    141.37 o
   2  -4  -4     3886.20     4182.15    119.41 o
  -2   4   4     3886.20     4189.62    141.93 o
  -2   4   4     3886.20     4210.66    118.73 o
   1  -4  -4     3154.37     3347.36     95.71 o
   1  -4  -4     3154.37     3484.41    116.13 o
  -1  -4   4     3154.38     3286.76     98.92 o
  -1  -4   4     3154.38     3433.63     94.85 o
   1   4  -4     3154.38     3301.57     99.47 o
   1   4  -4     3154.38     3331.81     94.48 o
   0  -4  -4      286.65      271.39     10.86 o
   0  -4   4      286.65      295.21     16.72 o
   0  -4   4      286.65      248.93     13.45 o
   0  -4  -4      286.65      255.23     19.19 o
   0   4  -4      286.65      274.17     13.82 o
   0   4  -4      286.65      256.58     16.54 o
  -1   4  -4     6029.02     6347.06    181.36 o
   1  -4   4     6029.02     6184.58    209.62 o
   1  -4   4     6029.02     6288.25    173.83 o
   1  -4   4     6029.02     6258.88    173.71 o
   1  -4   4     6029.02     6389.45    180.87 o
  -1   4  -4     6029.02     6616.60    174.39 o
   2  -4   4      322.81      336.12     15.49 o
   2  -4   4      322.81      305.83     16.17 o
   2  -4   4      322.81      351.55     19.25 o
  -2   4  -4      322.81      390.00     20.86 o
   2  -4   4      322.81      312.92     17.40 o
   3  -4   4        0.85       -0.86      6.60 o
  -3   4  -4        0.85        9.32      7.96 o
   3  -4   4        0.85      -10.92      7.28 o
  -3   4  -4        0.85       -1.91      9.26 o
   3  -4   4        0.85      -11.76      7.84 o
   3  -4   4        0.85        1.42      6.73 o
   4  -4   4      163.36      164.95     14.75 o
  -4   4  -4      163.36      159.52     15.61 o
  -4   4  -4      163.36      142.24     12.71 o
   4  -4   4      163.36      156.18     11.60 o
   4  -4   4      163.36      150.69     11.23 o
  -4   4  -4      163.36      172.04     13.51 o
  -4  -4  -4      163.36      180.31     13.88 o
   5  -4   4     1403.04     1352.03     48.63 o
  -5   4  -4     1403.04     1417.44     50.17 o
   5  -4   4     1403.04     1295.19     41.96 o
  -5   4  -4     1403.04     1257.61     44.92 o
  -5  -4  -4     1403.04     1328.27     37.40 o
  -5  -4  -4     1403.04     1258.04     45.05 o
   5  -4   4     1403.04     1279.27     42.70 o
  -5   4  -4     1403.04     1246.81     48.93 o
  -6  -4  -4     1186.44     1158.82     43.50 o
  -6   4  -4     1186.45     1132.04     42.33 o
  -6  -4  -4     1186.44     1067.61     35.85 o
  -6   4  -4     1186.45     1242.25     46.71 o
  -6   4  -4     1186.45     1052.00     45.73 o
   6  -4   4     1186.45     1139.75     38.20 o
  -7   4  -4     1318.48     1273.72     53.07 o
   7  -4   4     1318.48     1325.62     43.07 o
  -7   4  -4     1318.48     1423.61     54.36 o
   7  -4   4     1318.48     1250.83     43.38 o
  -7   4  -4     1318.48     1325.31     49.06 o
  -7  -4  -4     1318.47     1417.68     44.00 o
  -7  -4  -4     1318.47     1308.52     50.05 o
  -8   4  -4      330.70      332.98     27.77 o
  -8   4  -4      330.70      365.37     27.40 o
  -8  -4  -4      330.70      335.88     22.65 o
   8  -4   4      330.70      325.33     19.31 o
  -8  -4  -4      330.70      301.07     24.99 o
  -8   4  -4      330.70      335.26     24.99 o
   8  -4   4      330.70      316.87     18.94 o
  -9   4  -4       64.80       58.07     19.50 o
  -9   4  -4       64.80       42.89     21.04 o
   9  -4   4       64.80       63.19      9.87 o
   9  -4   4       64.80       52.08      9.32 o
  -9  -4  -4       64.80       58.19     18.82 o
 -10   4  -4       98.95      127.61     21.84 o
 -10   4  -4       98.95      136.31     26.29 o
 -10  -4  -4       98.95      102.25     23.51 o
 -11   4  -4     1246.14     1289.64     62.57 o
 -11  -4  -4     1246.14     1166.10     59.12 o
 -11   4  -4     1246.14     1195.29     56.15 o
 -13   5   4       30.90       71.70     28.26 o
 -13  -5   4       30.90       48.69     27.83 o
 -13   5   4       30.90       39.99     22.83 o
 -13  -5   4       30.90       37.64     23.33 o
 -12   5   4     1163.31     1189.12     51.65 o
 -12  -5   4     1163.31     1173.01     52.82 o
 -12  -5   4     1163.31     1215.65     61.03 o
 -12   5   4     1163.31     1311.55     61.34 o
 -11  -5   4        3.13      -26.84     18.39 o
 -11   5   4        3.13      -17.53     18.33 o
 -11  -5   4        3.13        8.45     17.53 o
 -11   5   4        3.13       15.92     16.48 o
 -10   5   4      726.75      756.79     42.02 o
 -10   5   4      726.75      742.60     36.59 o
 -10  -5   4      726.75      730.01     36.35 o
 -10  -5   4      726.75      748.58     42.70 o
  10   5  -4      726.75      731.49     28.76 o
  -9   5   4      647.01      602.09     36.96 o
  -9  -5   4      647.01      620.85     31.78 o
  -9   5   4      647.01      659.54     32.52 o
  -9  -5   4      647.01      644.91     37.21 o
  -8  -5   4     7835.45     7861.87    232.45 o
   8   5  -4     7835.45     8126.91    218.02 o
   8  -5  -4     7835.45     7954.25    231.84 o
  -8   5   4     7835.45     7813.61    231.47 o
  -8   5   4     7835.45     7835.52    221.29 o
  -8  -5   4     7835.45     7901.18    222.09 o
  -7  -5   4      417.76      393.39     23.88 o
  -7   5   4      417.76      412.89     23.14 o
  -7   5   4      417.76      431.65     23.76 o
  -7  -5   4      417.76      421.34     28.20 o
  -7   5   4      417.76      424.00     27.77 o
   7   5  -4      417.76      450.53     21.41 o
   7  -5  -4      417.76      471.20     29.81 o
  -6   5   4      224.39      154.39     15.86 o
   6   5  -4      224.39      173.83     11.85 o
   6  -5  -4      224.39      148.96     15.92 o
  -6  -5   4      224.39      155.81     13.95 o
  -6   5   4      224.39      194.20     15.43 o
   5  -5  -4     1156.73     1118.89     42.39 o
  -5  -5   4     1156.72     1081.87     38.63 o
  -5   5   4     1156.73     1193.13     43.87 o
   5   5  -4     1156.72     1166.10     37.64 o
  -5   5   4     1156.73     1123.77     41.34 o
   4   5  -4      129.36      143.72     10.49 o
  -4  -5   4      129.36      125.27     11.35 o
  -4  -5   4      129.36      134.59     13.39 o
  -4   5   4      129.36      141.37     12.53 o
   4  -5  -4      129.36      126.01     12.77 o
  -4   5   4      129.36      144.09     12.22 o
  -3  -5   4       69.31       56.03      9.26 o
   3   5  -4       69.31       60.84      8.39 o
   3  -5  -4       69.31       83.74      9.81 o
  -3   5   4       69.31       50.35      7.34 o
  -3  -5   4       69.31       61.46     10.86 o
   3  -5  -4       69.31       70.47      9.87 o
  -3   5   4       69.31       56.96     10.43 o
   2   5  -4       32.14       42.76      7.59 o
  -2  -5   4       32.14       34.19      7.78 o
  -2   5   4       32.15       32.21      6.17 o
   2  -5  -4       32.15       36.47      9.69 o
  -2  -5   4       32.14       38.26      9.07 o
   2   5  -4       32.14       74.61     10.68 o
   2  -5  -4       32.15       44.92      7.65 o
   1  -5  -4        8.97       17.03      5.99 o
   1   5  -4        8.97       13.76      8.76 o
  -1   5   4        8.97       14.01      4.01 o
  -1  -5   4        8.97       11.35      7.65 o
   1  -5  -4        8.97       10.18      8.27 o
  -1  -5   4        8.97        2.65      6.79 o
   1   5  -4        8.97       11.97      6.17 o
   0  -5   4    18022.29    17441.14    489.28 o
   0  -5  -4    18022.27    18469.57    593.94 o
   0   5  -4    18022.29    17404.92    488.91 o
   0   5  -4    18022.29    18356.95    505.88 o
   0  -5   4    18022.29    18724.24    505.20 o
   0  -5  -4    18022.27    18760.40    503.48 o
   1  -5   4     3232.33     3331.44     97.25 o
  -1   5  -4     3232.33     3184.33     97.38 o
   1  -5   4     3232.33     3237.52     91.88 o
   1  -5   4     3232.33     3108.49     91.39 o
   2  -5   4    19342.71    19491.40    521.43 o
  -2   5  -4    19342.71    19183.60    522.17 o
   2  -5   4    19342.71    18090.38    504.46 o
   2  -5   4    19342.71    17740.12    608.87 o
   2  -5   4    19342.71    19239.13    504.46 o
   3  -5   4      129.98       94.35      9.63 o
   3  -5   4      129.98       91.57     10.55 o
   3  -5   4      129.98       71.09     12.16 o
  -3   5  -4      129.98       71.21     13.27 o
   3  -5   4      129.98       83.86      9.87 o
   4  -5   4     1634.92     1673.03     56.15 o
   4  -5   4     1634.92     1598.98     50.54 o
  -4   5  -4     1634.92     1546.90     56.40 o
  -4   5  -4     1634.92     1589.48     51.96 o
   4  -5   4     1634.92     1608.92     50.79 o
  -5   5  -4      191.60      177.97     19.75 o
  -5   5  -4      191.60      188.02     17.09 o
  -5  -5  -4      191.59      193.02      8.95 o
  -5  -5  -4      191.59      176.49     14.93 o
   5  -5   4      191.60      154.27     14.25 o
   5  -5   4      191.60      186.17     14.25 o
  -6   5  -4     1493.86     1521.23     54.18 o
  -6   5  -4     1493.86     1465.14     56.28 o
  -6   5  -4     1493.86     1434.96     51.28 o
   6  -5   4     1493.86     1484.39     48.19 o
  -6  -5  -4     1493.86     1424.84     44.31 o
   6  -5   4     1493.86     1476.43     49.12 o
  -6  -5  -4     1493.86     1404.79     51.83 o
  -7   5  -4      128.18      146.68     14.93 o
   7  -5   4      128.18      105.40     13.64 o
  -7  -5  -4      128.18      132.67     12.65 o
  -7  -5  -4      128.18      126.25     17.34 o
  -7   5  -4      128.18      119.41     17.90 o
   7  -5   4      128.18      115.76     13.95 o
  -7   5  -4      128.18      106.51     19.56 o
  -8   5  -4       47.46       45.05     19.75 o
  -8   5  -4       47.46       45.05     16.60 o
   8  -5   4       47.46       41.71     12.47 o
   8  -5   4       47.46       36.78      8.95 o
  -8  -5  -4       47.46       58.68     17.22 o
  -9  -5  -4       55.23       26.84     17.96 o
  -9   5  -4       55.23       22.09     20.49 o
   9  -5   4       55.23       20.18     12.40 o
  -9   5  -4       55.23       31.47     18.39 o
 -10  -5  -4      314.53      370.00     31.41 o
 -10   5  -4      314.54      416.10     35.24 o
  10  -5   4      314.54      415.91     21.60 o
 -10   5  -4      314.54      372.10     29.99 o
 -11   5  -4        0.74       38.94     21.29 o
 -11  -5  -4        0.74       37.58     24.50 o
 -11   5  -4        0.74       37.64     26.04 o
 -13   6   4      831.52      867.25     55.72 o
 -13  -6   4      831.52      821.64     47.27 o
 -13   6   4      831.52      876.19     46.71 o
 -13  -6   4      831.52      876.56     56.34 o
 -12  -6   4       10.45       -9.75     23.57 o
 -12   6   4       10.45      -21.29     18.27 o
 -12  -6   4       10.45       -1.54     19.50 o
 -12   6   4       10.45      -12.28     22.46 o
 -11  -6   4       70.74       66.77     20.36 o
 -11   6   4       70.74       69.48     23.08 o
 -11   6   4       70.74       63.50     18.20 o
 -11  -6   4       70.74       82.13     23.26 o
 -10   6   4      139.80      130.08     18.82 o
 -10   6   4      139.80      144.77     16.11 o
 -10  -6   4      139.80      137.98     23.82 o
 -10   6   4      139.80      149.58     23.70 o
 -10  -6   4      139.80      143.78     19.50 o
  10   6  -4      139.80      162.60     11.72 o
   9   6  -4      281.57      335.69     18.33 o
  -9   6   4      281.58      308.60     21.78 o
  -9  -6   4      281.57      275.96     26.60 o
  -9   6   4      281.58      275.40     26.10 o
  -9  -6   4      281.57      295.95     23.45 o
   8  -6  -4      131.54      102.81     18.70 o
  -8  -6   4      131.54      103.42     16.78 o
  -8   6   4      131.54      135.39     19.07 o
  -8   6   4      131.54      134.65     13.88 o
  -8  -6   4      131.54       82.20     18.14 o
  -7   6   4      638.29      588.88     27.52 o
   7   6  -4      638.29      602.89     24.81 o
  -7   6   4      638.29      600.48     32.21 o
   7  -6  -4      638.29      619.74     33.69 o
  -7  -6   4      638.29      593.94     28.88 o
   6  -6  -4      148.67      154.15     16.78 o
  -6   6   4      148.67      133.72     15.61 o
   6   6  -4      148.67      150.32     11.72 o
  -6   6   4      148.67      144.52     13.14 o
  -6  -6   4      148.67      129.83     14.56 o
  -5  -6   4     2480.78     2363.55     78.31 o
  -5  -6   4     2480.78     2442.84     73.43 o
  -5   6   4     2480.78     2451.36     84.48 o
   5   6  -4     2480.78     2376.01     70.78 o
   5  -6  -4     2480.78     2409.71     77.32 o
  -5   6   4     2480.78     2428.77     76.52 o
  -4  -6   4      836.03      898.96     33.01 o
  -4   6   4      836.03      899.09     33.94 o
   4   6  -4      836.03      894.52     31.16 o
   4  -6  -4      836.03      935.93     36.10 o
  -4  -6   4      836.03      896.31     36.78 o
  -4   6   4      836.03      918.53     37.27 o
  -3  -6   4     3718.81     3292.38    100.89 o
  -3  -6   4     3718.81     3406.72     95.83 o
  -3   6   4     3718.82     3099.79     97.07 o
   3  -6  -4     3718.82     3504.41    114.16 o
   3   6  -4     3718.81     3318.60     94.41 o
   3  -6  -4     3718.82     3251.53     98.49 o
   2   6  -4      237.86      251.03     19.62 o
   2   6  -4      237.86      210.98     14.07 o
   2  -6  -4      237.86      271.64     16.54 o
  -2   6   4      237.86      265.16     14.69 o
  -2  -6   4      237.86      259.98     19.93 o
   2  -6  -4      237.86      253.00     18.51 o
  -2  -6   4      237.86      234.24     15.80 o
   1  -6  -4      118.84      118.91     10.24 o
  -1  -6   4      118.84       93.12     11.79 o
   1  -6  -4      118.84      124.84     14.07 o
  -1  -6   4      118.84      108.24     10.74 o
   1   6  -4      118.84      113.91     13.33 o
   1   6  -4      118.84      130.27     10.61 o
  -1   6   4      118.84      115.46      7.90 o
   0  -6   4      325.90      341.62     22.03 o
   0  -6   4      325.90      317.12     18.70 o
   0  -6  -4      325.89      332.73     23.63 o
   0   6  -4      325.90      352.85     21.91 o
   0  -6  -4      325.89      319.09     16.11 o
   1  -6   4       15.45       18.82      7.78 o
   1  -6   4       15.45       24.07      8.95 o
  -1   6  -4       15.45       24.56     11.23 o
  -1  -6  -4       15.45       35.24      7.40 o
   1  -6   4       15.45       55.78     11.60 o
   2  -6   4       68.39      134.22     11.85 o
   2  -6   4       68.39      106.63     10.00 o
   2  -6   4       68.39       81.95     10.06 o
  -2   6  -4       68.39       89.66     13.82 o
   2  -6   4       68.39      134.22     14.01 o
   3  -6   4      189.47      192.04     14.01 o
   3  -6   4      189.47      190.25     13.51 o
   3  -6   4      189.47      214.74     17.22 o
   3  -6   4      189.47      184.57     13.08 o
  -3   6  -4      189.47      155.50     17.15 o
  -4   6  -4      193.88      201.23     19.38 o
   4  -6   4      193.88      226.90     16.17 o
   4  -6   4      193.88      220.98     14.69 o
   4  -6   4      193.88      168.09     17.77 o
  -5  -6  -4     6648.90     6690.59    181.18 o
   5  -6   4     6648.91     6759.08    187.65 o
  -5   6  -4     6648.91     6589.45    197.53 o
   5  -6   4     6648.91     6783.83    187.47 o
   6  -6   4       19.63       38.63     11.29 o
  -6   6  -4       19.63       38.51     17.03 o
  -6  -6  -4       19.64       35.11     13.08 o
   6  -6   4       19.63       44.31     12.53 o
  -6  -6  -4       19.64       36.47      8.52 o
  -6   6  -4       19.63       38.44     14.50 o
   7  -6   4     1882.19     1893.15     61.21 o
   7  -6   4     1882.19     1865.69     61.96 o
  -7  -6  -4     1882.19     1953.93     58.01 o
  -7  -6  -4     1882.19     1838.35     65.60 o
  -7   6  -4     1882.19     1885.93     70.90 o
  -7   6  -4     1882.19     1841.00     64.67 o
  -8  -6  -4       29.52       29.99     16.17 o
   8  -6   4       29.52       13.02     13.08 o
  -8   6  -4       29.52       45.36     18.20 o
  -8   6  -4       29.52       -5.25     18.64 o
  -9  -6  -4        7.43        7.84     17.15 o
   9  -6   4        7.43      -18.27     12.65 o
  -9   6  -4        7.43      -12.65     18.02 o
  -9   6  -4        7.43      -20.80     19.68 o
 -10  -6  -4       15.50       33.94     22.15 o
 -10   6  -4       15.50       21.78     23.33 o
  10  -6   4       15.50       27.34     13.45 o
 -10   6  -4       15.50       20.80     21.35 o
 -11  -6  -4      955.80      904.64     51.96 o
 -11   6  -4      955.80      891.75     55.66 o
  11  -6   4      955.80      953.82     34.74 o
 -11   6  -4      955.80      970.55     51.46 o
 -12  -7   4      968.57      981.53     50.54 o
 -12   7   4      968.57     1066.81     57.39 o
 -12  -7   4      968.57      968.32     57.39 o
 -11   7   4      388.49      358.09     33.75 o
 -11  -7   4      388.49      385.31     34.93 o
 -11  -7   4      388.49      370.25     29.50 o
 -10   7   4      405.29      387.84     31.78 o
 -10  -7   4      405.29      421.04     32.95 o
 -10  -7   4      405.29      374.08     27.77 o
  -9  -7   4       95.30      108.17     18.64 o
  -9   7   4       95.30       87.87     20.55 o
  -9   7   4       95.30      125.45     12.84 o
  -9  -7   4       95.30      131.75     22.09 o
   8  -7  -4     2645.16     2798.65     93.80 o
  -8  -7   4     2645.15     2751.57     93.30 o
  -8   7   4     2645.16     2623.34     91.51 o
   8   7  -4     2645.15     2709.42     78.86 o
  -8  -7   4     2645.15     2771.87     86.64 o
  -8   7   4     2645.16     2769.71     94.10 o
  -7  -7   4        0.12       -4.13     12.96 o
  -7   7   4        0.12       11.72     13.51 o
  -7   7   4        0.12       -1.79      8.89 o
   7  -7  -4        0.12        0.99     13.95 o
   7   7  -4        0.12       -2.65      6.79 o
  -6   7   4      195.30      181.30     18.02 o
  -6  -7   4      195.30      196.48     19.56 o
  -6  -7   4      195.30      209.68     16.85 o
   6  -7  -4      195.30      189.38     19.31 o
   6   7  -4      195.30      215.79     14.69 o
   5   7  -4      919.58      909.95     31.29 o
  -5  -7   4      919.58      869.72     38.38 o
   5  -7  -4      919.58      874.65     38.57 o
  -5  -7   4      919.58      908.84     34.80 o
  -5   7   4      919.58      856.08     36.10 o
   4   7  -4      142.99      142.79     11.05 o
  -4   7   4      142.99      152.48     13.88 o
   4  -7  -4      142.99      160.93     13.21 o
  -4  -7   4      142.99      162.17     13.95 o
  -4  -7   4      142.99      131.56     15.61 o
   4  -7  -4      142.99      147.73     15.00 o
  -3  -7   4        0.40       -4.44      9.69 o
  -3  -7   4        0.40        3.21      9.01 o
   3  -7  -4        0.40        0.56      9.19 o
  -3   7   4        0.40        0.43      8.02 o
   3   7  -4        0.40        2.59      7.03 o
   3  -7  -4        0.40        2.22      9.19 o
  -2  -7   4     6132.10     6631.84    183.15 o
  -2  -7   4     6132.10     6497.50    190.49 o
   2   7  -4     6132.10     6500.77    191.11 o
  -2   7   4     6132.09     6549.40    186.17 o
   2  -7  -4     6132.09     6577.23    187.65 o
   2  -7  -4     6132.09     6756.49    220.79 o
  -1  -7   4      831.48      941.36     37.33 o
   1   7  -4      831.48      912.36     37.64 o
  -1  -7   4      831.48      901.56     33.26 o
  -1   7   4      831.48      878.60     30.48 o
   1  -7  -4      831.48      934.26     40.85 o
   1  -7  -4      831.48      917.91     33.14 o
   0  -7   4     1306.00     1234.16     40.97 o
   0  -7   4     1306.00     1152.22     45.05 o
   0  -7  -4     1306.00     1214.48     51.59 o
   0   7  -4     1306.00     1216.21     45.48 o
   0  -7  -4     1306.00     1202.26     40.17 o
  -1  -7  -4     1341.04     1544.86     49.37 o
   1  -7   4     1341.04     1503.95     54.80 o
   1  -7   4     1341.04     1563.13     50.35 o
  -1   7  -4     1341.04     1598.67     55.54 o
  -2   7  -4     2474.50     2177.99     73.31 o
  -2  -7  -4     2474.49     2160.77     66.89 o
   2  -7   4     2474.50     2273.82     73.06 o
   2  -7   4     2474.50     2223.59     67.88 o
   3  -7   4     1211.12     1289.82     43.50 o
   3  -7   4     1211.12     1171.72     47.08 o
   3  -7   4     1211.12     1241.20     44.24 o
  -3   7  -4     1211.12     1228.86     48.13 o
   3  -7   4     1211.12     1135.31     41.53 o
   4  -7   4      242.27      227.76     17.96 o
   4  -7   4      242.27      220.98     15.86 o
  -4   7  -4      242.27      232.45     22.03 o
   5  -7   4      166.40      159.27     14.81 o
   5  -7   4      166.40      137.36     16.29 o
  -5  -7  -4      166.40      143.90     10.92 o
  -5   7  -4      166.40      140.88     20.43 o
   6  -7   4     2114.81     2124.92     67.69 o
  -6  -7  -4     2114.81     1994.84     61.21 o
  -6   7  -4     2114.81     2117.83     75.53 o
   6  -7   4     2114.81     2142.45     67.57 o
  -7   7  -4      826.69      781.66     43.38 o
  -7  -7  -4      826.68      769.38     37.52 o
   7  -7   4      826.69      751.30     34.43 o
  -8  -7  -4       40.93       30.24     17.34 o
   8  -7   4       40.93       30.79     14.50 o
  -8   7  -4       40.93       49.86     17.40 o
  -8   7  -4       40.93       34.19     21.29 o
  -9  -7  -4      101.95      103.79     21.91 o
   9  -7   4      101.95       77.32     16.72 o
  -9   7  -4      101.95       98.05     25.55 o
  -9   7  -4      101.95       85.34     20.92 o
 -10   7  -4      322.03      365.56     32.09 o
  10  -7   4      322.03      382.65     26.72 o
 -10   7  -4      322.03      353.53     36.04 o
 -10  -7  -4      322.02      390.18     32.58 o
 -12  -8   4      158.53       90.16     29.93 o
 -12  -8   4      158.53      131.99     25.05 o
 -11  -8   4      179.04      139.03     23.94 o
 -11   8   4      179.04      138.04     26.97 o
 -11  -8   4      179.04      119.71     27.09 o
 -10   8   4       13.78       -4.50     20.12 o
 -10  -8   4       13.78       23.45     17.28 o
 -10  -8   4       13.78        8.39     20.24 o
  -9   8   4     1108.20     1170.54     53.50 o
  -9  -8   4     1108.21     1184.24     54.55 o
  -9  -8   4     1108.21     1149.25     48.32 o
  -8  -8   4      183.25      180.31     19.50 o
  -8  -8   4      183.25      209.99     24.87 o
  -8   8   4      183.25      203.58     23.20 o
   8  -8  -4      183.25      167.41     22.89 o
  -7  -8   4     2414.14     2563.11     87.87 o
   7  -8  -4     2414.14     2537.32     87.01 o
  -7   8   4     2414.14     2559.59     85.34 o
  -7  -8   4     2414.14     2478.69     79.85 o
  -6  -8   4      405.59      427.02     29.81 o
  -6  -8   4      405.59      428.56     24.50 o
  -6   8   4      405.59      423.50     26.72 o
   6  -8  -4      405.59      356.49     25.92 o
   5  -8  -4     1643.52     1660.94     60.04 o
  -5   8   4     1643.52     1613.30     57.82 o
  -5  -8   4     1643.52     1634.77     55.35 o
  -5  -8   4     1643.52     1711.79     61.09 o
  -4   8   4       70.57       81.70     11.48 o
   4  -8  -4       70.57      111.57     15.49 o
  -4  -8   4       70.57       90.28     14.19 o
  -4  -8   4       70.57      120.33     16.29 o
   4  -8  -4       70.57      104.78     12.84 o
  -3  -8   4     5463.11     5517.33    161.98 o
   3  -8  -4     5463.12     5294.50    158.90 o
  -3   8   4     5463.12     5346.89    157.60 o
  -3  -8   4     5463.11     5515.17    154.39 o
   3  -8  -4     5463.12     5613.90    184.45 o
   2   8  -4       12.37       36.16     12.84 o
  -2   8   4       12.37       16.91      8.70 o
   2  -8  -4       12.37       17.03     10.31 o
  -2  -8   4       12.37       16.66     10.43 o
  -2  -8   4       12.37       21.17     11.79 o
   2  -8  -4       12.37       10.61     11.29 o
   1   8  -4      799.40      772.46     35.05 o
   1  -8  -4      799.40      780.11     37.70 o
  -1  -8   4      799.40      745.62     35.61 o
   1  -8  -4      799.40      677.06     30.11 o
  -1   8   4      799.40      679.59     27.46 o
  -1  -8   4      799.40      738.15     30.92 o
   0  -8   4       90.83       82.01     12.47 o
   0   8  -4       90.83      100.28     15.61 o
   0  -8  -4       90.84       94.48     11.85 o
   0  -8   4       90.83      107.25     15.00 o
  -1   8  -4      310.14      238.56     20.80 o
  -1  -8  -4      310.14      285.59     18.82 o
   1  -8   4      310.14      269.36     19.19 o
   1  -8   4      310.14      239.92     20.06 o
  -2  -8  -4       29.83       34.00      9.94 o
   2  -8   4       29.83       44.80     14.25 o
   2  -8   4       29.83       33.32     11.91 o
  -2   8  -4       29.83       47.15     14.93 o
  -3   8  -4       27.66        2.90     14.69 o
   3  -8   4       27.66       31.16      7.96 o
   3  -8   4       27.66        7.71     13.70 o
   3  -8   4       27.66       -7.65     11.48 o
  -3  -8  -4       27.66       23.88     10.00 o
  -4   8  -4       66.38       45.97     16.60 o
   4  -8   4       66.38       21.66     12.84 o
  -5  -8  -4      368.77      439.86     17.96 o
  -5   8  -4      368.77      394.81     31.35 o
   5  -8   4      368.77      400.67     26.41 o
   6  -8   4      168.19      163.09     18.94 o
  -7   8  -4      832.56      751.61     43.63 o
  -7  -8  -4      832.56      791.35     38.26 o
   7  -8   4      832.56      703.60     35.30 o
  -8   8  -4        1.01      -27.28     19.81 o
  -8  -8  -4        1.01      -11.60     15.86 o
   8  -8   4        1.01        2.10     16.29 o
  -9  -8  -4       78.31       81.70     21.54 o
   9  -8   4       78.31       91.14     18.76 o
  -9   8  -4       78.31       67.82     25.92 o
  10  -8   4       85.18      103.85     19.38 o
 -10   8  -4       85.18       65.35     27.89 o
 -10  -8  -4       85.19      141.31     25.42 o
 -11  -9   4      143.56      141.06     24.99 o
 -11  -9   4      143.56      149.40     29.93 o
 -10  -9   4       63.25       67.39     19.50 o
 -10   9   4       63.25       40.91     23.45 o
 -10  -9   4       63.25       57.57     23.76 o
  -9  -9   4        5.20       32.34     21.23 o
  -9   9   4        5.20       12.77     19.50 o
  -9  -9   4        5.20        9.01     16.66 o
   8  -9  -4     1186.59     1322.53     57.88 o
  -8   9   4     1186.59     1228.67     54.24 o
  -8  -9   4     1186.58     1230.96     49.74 o
  -7   9   4      466.38      494.90     31.66 o
  -7  -9   4      466.38      443.13     28.02 o
   7  -9  -4      466.38      503.11     36.10 o
  -7  -9   4      466.38      441.95     34.99 o
  -6  -9   4      415.25      393.14     26.16 o
  -6  -9   4      415.25      390.61     30.92 o
   6  -9  -4      415.25      419.43     31.72 o
  -6   9   4      415.25      392.53     28.39 o
  -5  -9   4      245.04      236.96     21.97 o
   5  -9  -4      245.04      184.38     20.55 o
  -5  -9   4      245.04      233.32     19.01 o
  -5   9   4      245.04      206.04     19.38 o
  -4   9   4       18.51       -0.25      5.25 o
   4  -9  -4       18.51       12.84     13.51 o
  -4  -9   4       18.51        7.84     13.64 o
   4  -9  -4       18.51       25.98     11.11 o
  -4  -9   4       18.51       19.99     12.53 o
  -3  -9   4      598.87      566.67     34.00 o
   3  -9  -4      598.88      576.17     30.85 o
  -3  -9   4      598.87      571.29     28.20 o
   3  -9  -4      598.88      590.55     32.21 o
  -3   9   4      598.88      639.17     29.19 o
  -2   9   4      906.02      919.70     34.93 o
  -2  -9   4      906.02      905.51     41.34 o
  -2  -9   4      906.02      933.09     36.28 o
   2   9  -4      906.02      909.76     40.85 o
   2  -9  -4      906.02      881.19     37.21 o
   2  -9  -4      906.02      977.27     43.26 o
  -1  -9   4       15.35       -3.39     12.40 o
   1  -9  -4       15.35       18.14     11.29 o
   1   9  -4       15.35       -2.28     13.88 o
  -1  -9   4       15.35       15.24     14.38 o
  -1   9   4       15.35       30.42      9.38 o
   0  -9   4     3651.06     3731.80    110.52 o
   0   9  -4     3651.06     3740.44    117.31 o
   0  -9  -4     3651.05     3744.64    112.19 o
   0  -9   4     3651.06     3847.44    117.31 o
   1  -9   4     1574.74     1537.95     53.38 o
   1  -9   4     1574.74     1556.84     59.67 o
  -1   9  -4     1574.74     1573.56     59.42 o
  -1  -9  -4     1574.73     1628.29     53.62 o
  -2   9  -4     2759.28     2929.04     95.22 o
   2  -9   4     2759.28     2724.97     88.00 o
   2  -9   4     2759.28     3028.08     95.03 o
  -2  -9  -4     2759.28     2882.57     88.37 o
  -3   9  -4        1.35      -13.82     15.30 o
  -3  -9  -4        1.35        0.06     10.12 o
   3  -9   4        1.35      -18.33     12.22 o
   3  -9   4        1.35       14.56      7.96 o
   4  -9   4      129.21      138.91     17.28 o
  -4  -9  -4      129.21      147.42     15.30 o
  -4   9  -4      129.21      107.13     20.49 o
  -5   9  -4     1662.94     1672.72     64.92 o
   5  -9   4     1662.94     1625.76     57.94 o
   6  -9   4      240.61      194.50     21.29 o
  -6   9  -4      240.61      226.47     26.47 o
   7  -9   4       73.48       90.77     18.82 o
  -7   9  -4       73.48       62.45     23.08 o
  -8   9  -4       90.99       73.99     25.79 o
   8  -9   4       90.99       76.83     19.81 o
  -8  -9  -4       90.99      125.64     21.78 o
   9  -9   4        2.74      -14.81     17.34 o
  -9   9  -4        2.74        3.95     24.25 o
  -9  -9  -4        2.74       10.06     18.70 o
 -11 -10   4        3.55      -17.65     24.00 o
 -11 -10   4        3.55       -5.31     21.29 o
 -10 -10   4        2.63       -1.42     22.52 o
 -10 -10   4        2.63      -18.51     17.77 o
  -9 -10   4        1.20        3.70     17.09 o
  -8  10   4      751.20      711.62     42.15 o
  -8 -10   4      751.21      771.66     38.81 o
   7 -10  -4       69.15       77.14     20.61 o
  -7 -10   4       69.15       64.86     17.46 o
  -7  10   4       69.15       53.99     18.88 o
  -6 -10   4       32.58       38.75     17.53 o
  -6  10   4       32.58       11.91     15.30 o
   6 -10  -4       32.58       39.12     17.65 o
  -6 -10   4       32.58       23.70     14.38 o
   5 -10  -4      548.15      504.16     35.05 o
  -5 -10   4      548.16      538.90     36.10 o
  -5 -10   4      548.16      559.38     29.37 o
  -5  10   4      548.15      580.12     32.64 o
   4 -10  -4     3524.46     3599.13    123.23 o
  -4 -10   4     3524.46     3493.30    106.26 o
  -4 -10   4     3524.46     3508.73    113.54 o
   4 -10  -4     3524.46     3614.37    111.88 o
  -3  10   4     1891.87     1989.90     65.84 o
  -3 -10   4     1891.87     1977.19     71.21 o
   3 -10  -4     1891.87     1935.35     68.25 o
   3 -10  -4     1891.87     1962.26     74.67 o
  -3 -10   4     1891.87     1963.31     64.61 o
   2  10  -4     1511.68     1601.33     59.55 o
  -2 -10   4     1511.68     1514.57     59.80 o
  -2 -10   4     1511.68     1555.60     53.93 o
  -2  10   4     1511.68     1577.14     53.44 o
   2 -10  -4     1511.68     1621.51     56.59 o
  -1 -10   4      259.46      266.70     23.20 o
  -1 -10   4      259.46      192.16     18.14 o
  -1  10   4      259.46      238.69     15.92 o
   1 -10  -4      259.46      255.29     19.56 o
   1  10  -4      259.46      229.06     22.15 o
   0 -10   4      412.71      433.07     25.55 o
   0 -10  -4      412.71      382.78     26.16 o
   0  10  -4      412.71      425.54     31.04 o
   0 -10   4      412.71      441.09     31.47 o
   1 -10   4       33.71       77.14     16.11 o
   1 -10   4       33.71       71.03     17.65 o
  -1  10  -4       33.71       73.99     18.57 o
  -1 -10  -4       33.71       56.59     13.33 o
  -2  10  -4       34.82       52.95     18.02 o
   2 -10   4       34.82       33.08     15.43 o
   2 -10   4       34.82       30.79     16.54 o
  -2 -10  -4       34.82       48.38     13.21 o
   3 -10   4        2.96       -4.75     13.45 o
  -3  10  -4        2.96        5.92     17.15 o
   3 -10   4        2.96       13.27      8.21 o
  -3 -10  -4        2.96       -9.94     12.16 o
   4 -10   4       51.81       81.76     17.09 o
  -4  10  -4       51.81       55.29     19.93 o
  -4 -10  -4       51.81       64.36     14.44 o
   5 -10   4      306.77      325.45     24.56 o
  -5 -10  -4      306.77      321.19     23.57 o
  -5  10  -4      306.77      321.68     29.81 o
  -6  10  -4      575.78      577.34     40.17 o
   6 -10   4      575.78      554.20     34.00 o
  -7  10  -4     1208.72     1122.04     57.57 o
   7 -10   4     1208.72     1176.03     49.37 o
  -8 -10  -4       43.61       66.15     21.23 o
   8 -10   4       43.61       11.05     18.64 o
  -8  10  -4       43.61        8.64     24.37 o
  -9  10  -4       87.86       63.62     28.02 o
  -9 -10  -4       87.86       85.65     22.96 o
   9 -10   4       87.86       54.61     19.93 o
 -10 -11   4       81.56       80.10     27.89 o
 -10 -11   4       81.56       64.67     22.89 o
  -9 -11   4      778.83      824.61     42.02 o
  -8 -11   4      197.53      213.39     23.20 o
  -7 -11   4      265.70      276.14     23.57 o
  -6 -11   4        3.45      -16.41     14.13 o
  -6  11   4        3.45      -22.86     15.24 o
  -5 -11   4       88.53       54.86     16.78 o
   5 -11  -4       88.53      107.93     20.12 o
  -5  11   4       88.53       76.33     17.22 o
  -5 -11   4       88.53       86.64     19.68 o
   4 -11  -4       45.43       40.48     16.60 o
   4 -11  -4       45.43       65.04     14.19 o
  -4 -11   4       45.43       60.97     15.55 o
  -4  11   4       45.43       30.24      9.69 o
  -4 -11   4       45.43       50.91     17.59 o
  -3  11   4     1134.13     1128.70     45.85 o
   3 -11  -4     1134.13     1199.05     51.96 o
   3 -11  -4     1134.13     1206.52     49.37 o
  -3 -11   4     1134.14     1134.01     44.99 o
  -3 -11   4     1134.14     1189.43     52.58 o
   2 -11  -4       23.67       13.76     14.13 o
  -2 -11   4       23.67       15.43     13.82 o
   2  11  -4       23.67       21.29     16.48 o
  -2 -11   4       23.67        6.85     15.61 o
  -2  11   4       23.67       30.42     12.22 o
   1 -11  -4       79.57       51.59     15.67 o
   1  11  -4       79.57       62.02     18.33 o
  -1 -11   4       79.57       76.89     16.04 o
  -1 -11   4       79.57       31.29     17.22 o
   0 -11   4      436.80      429.30     29.56 o
   0  11  -4      436.80      410.36     32.40 o
   0 -11  -4      436.80      410.42     28.63 o
   0 -11   4      436.80      470.65     29.00 o
  -1 -11  -4      843.50      826.15     38.51 o
  -1  11  -4      843.50      851.63     44.62 o
   1 -11   4      843.50      878.85     39.43 o
   1 -11   4      843.50      903.10     45.85 o
  -2  11  -4      677.46      692.24     41.10 o
  -2 -11  -4      677.46      706.74     34.37 o
   2 -11   4      677.46      644.79     33.94 o
  -3  11  -4     1532.39     1471.80     61.03 o
   3 -11   4     1532.39     1466.00     54.43 o
   3 -11   4     1532.39     1365.54     51.46 o
  -3 -11  -4     1532.40     1470.81     53.69 o
   4 -11   4      302.77      304.72     24.50 o
  -4  11  -4      302.77      304.65     30.18 o
  -5  11  -4      554.63      507.24     36.47 o
   5 -11   4      554.63      423.94     32.71 o
   6 -11   4       35.07       13.45     19.07 o
  -6  11  -4       35.07        8.64     22.65 o
  -7  11  -4       79.12       89.79     26.47 o
   7 -11   4       79.12       78.55     21.54 o
  -8  11  -4        8.59       31.96     25.86 o
  -8 -11  -4        8.59        2.72     21.04 o
   8 -11   4        8.59       -8.39     19.13 o
  -9 -12   4       26.10       75.65     22.83 o
  -8 -12   4     1003.78     1090.14     48.75 o
  -7 -12   4      144.42      151.56     22.40 o
  -6 -12   4       19.54        6.85     15.86 o
  -5 -12   4      377.21      308.54     24.37 o
  -4 -12   4     4646.23     4546.72    135.45 o
  -3  12   4      106.61      156.68     18.51 o
  -3 -12   4      106.61      107.80     19.44 o
  -3 -12   4      106.61      133.04     21.91 o
   2  12  -4      117.69       95.59     21.17 o
  -2 -12   4      117.69      102.25     21.66 o
  -2  12   4      117.69      105.15     15.74 o
  -2 -12   4      117.69       88.18     18.33 o
   1  12  -4       28.34       24.68     17.96 o
  -1 -12   4       28.34        2.22     17.22 o
  -1 -12   4       28.34       39.74     17.40 o
   1 -12  -4       28.34       -4.26     14.93 o
   0 -12  -4     1172.98     1036.70     46.10 o
   0 -12   4     1172.98     1120.81     52.95 o
   0  12  -4     1172.98     1155.92     51.71 o
   0 -12   4     1172.98     1079.65     44.99 o
   1 -12   4       92.30       91.27     18.45 o
  -1  12  -4       92.30       67.20     21.29 o
  -2  12  -4        5.48       -5.49     19.25 o
   2 -12   4        5.48        1.73     16.97 o
   3 -12   4       17.73       21.10     17.15 o
  -3  12  -4       17.73       23.45     21.10 o
   4 -12   4       16.15        3.39     17.65 o
  -4  12  -4       16.15       -1.54     20.92 o
   5 -12   4       17.71       24.37     20.49 o
  -5  12  -4       17.71       27.65     23.14 o
   6 -12   4      446.69      463.37     33.69 o
  -6  12  -4      446.69      446.52     37.95 o
   7 -12   4        6.71       -6.54     20.30 o
  -7  12  -4        6.71       23.08     25.49 o
  -8 -13   4       12.04       29.43     20.18 o
  -7 -13   4      191.67      192.41     25.24 o
  -6 -13   4        9.55       -9.32     16.66 o
  -5 -13   4       60.78       53.87     19.68 o
  -4 -13   4        0.13      -14.75     16.11 o
  -3 -13   4       47.84       58.50     18.27 o
  -2 -13   4      357.50      296.32     25.79 o
   2  13  -4      357.50      321.93     29.62 o
   1  13  -4       96.67       67.76     21.60 o
  -1 -13   4       96.67       74.54     19.25 o
   0  13  -4       13.39       14.44     19.99 o
   0 -13   4       13.39       24.00     18.27 o
   1 -13   4      486.68      435.41     31.90 o
  -1  13  -4      486.68      501.63     39.00 o
   2 -13   4      285.22      238.75     24.99 o
  -2  13  -4      285.22      297.25     31.16 o
  -3  13  -4       35.15        2.04     23.02 o
   3 -13   4       35.15       26.29     20.92 o
  -4  13  -4       30.49       -5.43     22.71 o
   4 -13   4       30.49       16.29     19.07 o
   5 -13   4      371.47      358.09     29.19 o
  -5  13  -4      371.47      328.16     35.73 o
  -6  13  -4        1.15        0.43     26.10 o
   6 -13   4        1.15       14.50     21.97 o
  -7 -14   4       62.28       31.04     20.43 o
  -6 -14   4       24.93       15.43     20.92 o
  -5 -14   4        0.62       -1.91     19.75 o
  -4 -14   4     2189.56     2096.04     73.93 o
  -3 -14   4       22.69        6.54     18.39 o
  -2 -14   4      301.67      295.03     26.29 o
  -1 -14   4       24.62        8.08     18.39 o
   0 -14   4       30.62        0.12     18.02 o
   1 -14   4      289.12      224.25     26.47 o
   2 -14   4       72.87       63.13     22.40 o
   3 -14   4       46.46       14.32     20.06 o
   4 -14   4       29.98       17.03     21.10 o
   5 -14   4        3.06       -4.26     22.28 o
  -5 -15   4        5.83       10.06     20.12 o
  -4 -15   4        2.60       -9.44     19.62 o
  -3 -15   4       63.35       59.67     22.59 o
  -2 -15   4      117.32      118.42     22.83 o
  -1 -15   4       20.59       13.82     19.81 o
   0 -15   4      211.21      210.61     27.89 o
   1 -15   4     2259.12     2192.62     80.59 o
   2 -15   4       78.58      100.89     25.86 o
   3 -15   4      132.52      117.06     25.12 o
  -1 -16   4       19.14       26.97     21.91 o
 -11   0   5      231.68      230.48     22.83 o
 -11   0   5      231.68      207.34     26.16 o
  -9   0   5     1447.14     1478.78     53.01 o
  -9   0   5     1447.14     1459.21     57.57 o
   7   0  -5     7562.70     7138.53    206.85 o
  -7   0   5     7562.70     7057.07    206.97 o
  -7   0   5     7562.70     7164.07    198.64 o
  -5   0   5    22171.70    24543.20    658.30 o
   5   0  -5    22171.70    25099.19    679.04 o
  -5   0   5    22171.70    23883.85    678.73 o
   3   0  -5    13867.36    13717.48    392.34 o
  -3   0   5    13867.36    14276.13    392.71 o
  -3   0   5    13867.36    14191.65    380.37 o
   3   0  -5    13867.36    14304.39    380.00 o
   1   0  -5     4413.69     4961.65    137.05 o
  -1   0   5     4413.69     4921.04    136.87 o
  -1   0   5     4413.69     4872.73    136.31 o
  -1   0   5     4413.69     4559.68    162.48 o
   1   0   5      185.29      208.94      9.32 o
   1   0   5      185.29      180.43     15.55 o
  -1   0  -5      185.29      220.79     11.29 o
  -1   0  -5      185.29      192.41     15.49 o
  -3   0  -5      191.85      234.43     18.27 o
  -3   0  -5      191.85      227.21     10.00 o
  -3   0  -5      191.85      221.04      9.69 o
   3   0   5      191.85      254.98     13.39 o
  -3   0  -5      191.85      225.85     14.56 o
  -5   0  -5     9123.56     8856.73    253.19 o
  -5   0  -5     9123.56     8911.71    243.62 o
   5   0   5     9123.56     9020.57    251.58 o
  -7   0  -5     2316.77     2701.40     88.37 o
  -7   0  -5     2316.77     2747.93     83.43 o
  -9   0  -5     1760.17     2054.39     75.28 o
  -9   0  -5     1760.17     2018.10     69.67 o
 -11   0  -5      640.98      678.05     46.22 o
 -14   1   5      573.63      503.85     38.26 o
 -14   1   5      573.63      586.54     45.17 o
 -14  -1   5      573.63      633.19     49.18 o
 -14  -1   5      573.63      564.26     39.62 o
 -13  -1   5      107.73      118.97     28.51 o
 -13  -1   5      107.73      106.20     24.87 o
 -13   1   5      107.73      146.06     23.76 o
 -13   1   5      107.73      128.48     28.76 o
 -12  -1   5     2706.88     2838.89     99.35 o
 -12   1   5     2706.88     2778.04     98.92 o
 -12   1   5     2706.88     2681.22     90.46 o
 -12  -1   5     2706.88     2562.00     89.66 o
 -11   1   5      135.35      131.62     23.02 o
 -11   1   5      135.35      148.41     20.67 o
 -11  -1   5      135.35      193.39     25.24 o
 -11  -1   5      135.35      146.37     20.06 o
 -10  -1   5      581.04      584.13     35.91 o
 -10  -1   5      581.04      551.98     31.16 o
 -10   1   5      581.05      562.41     35.30 o
  10   1  -5      581.04      553.83     29.13 o
 -10   1   5      581.05      547.48     30.55 o
  -9   1   5     1108.11     1125.25     43.69 o
  -9   1   5     1108.11     1075.76     47.45 o
  -9  -1   5     1108.12     1096.80     47.76 o
  -9  -1   5     1108.12     1132.78     43.32 o
   9   1  -5     1108.12     1050.58     41.22 o
   8  -1  -5     1670.56     1604.47     57.45 o
  -8  -1   5     1670.56     1344.50     50.54 o
  -8   1   5     1670.56     1458.23     50.66 o
  -8   1   5     1670.56     1428.54     55.23 o
  -8  -1   5     1670.56     1493.89     55.60 o
  -7   1   5       10.82        0.12      8.82 o
  -7   1   5       10.82        0.00     10.61 o
  -7  -1   5       10.82       16.91     11.29 o
   7  -1  -5       10.82        3.02     10.55 o
  -7  -1   5       10.82       16.48      9.56 o
   7   1  -5       10.82       29.93     11.48 o
   6  -1  -5      437.44      471.27     25.42 o
   6   1  -5      437.44      494.41     22.15 o
  -6  -1   5      437.44      471.94     24.99 o
  -6   1   5      437.44      521.25     25.42 o
  -6  -1   5      437.44      445.97     22.09 o
  -6   1   5      437.44      477.25     21.35 o
   5   1  -5        8.04        4.69      6.48 o
  -5  -1   5        8.04       -5.74      6.79 o
   5  -1  -5        8.04       -0.56      7.84 o
  -5  -1   5        8.04      -10.18      7.96 o
  -5   1   5        8.04        5.80      7.96 o
  -5   1   5        8.04       11.48      6.66 o
   4   1  -5       76.35       58.87      7.34 o
  -4  -1   5       76.35       66.52      7.71 o
  -4  -1   5       76.35       56.83      8.70 o
   4  -1  -5       76.35       47.52      6.91 o
  -4   1   5       76.35       79.60      9.13 o
   4  -1  -5       76.35       52.27      8.52 o
  -4   1   5       76.35       63.68      6.60 o
  -3  -1   5      157.26      182.66     12.53 o
   3  -1  -5      157.26      181.48     12.59 o
   3   1  -5      157.26      147.05     11.72 o
  -3  -1   5      157.26      169.70     10.86 o
   3  -1  -5      157.26      164.51      9.63 o
  -3  -1   5      157.26      170.01     12.65 o
  -2   1   5     7000.28     7131.25    197.34 o
  -2  -1   5     7000.29     6857.88    191.23 o
   2   1  -5     7000.29     7151.55    198.64 o
   2  -1  -5     7000.28     6890.71    197.47 o
   2   1  -5     7000.29     7365.18    191.48 o
  -2   1   5     7000.28     6896.51    233.69 o
  -2   1   5     7000.28     7111.38    197.03 o
   2  -1  -5     7000.28     7004.07    192.04 o
   1  -1  -5       74.19       64.67      8.95 o
  -1  -1   5       74.19       89.66      9.81 o
   1  -1  -5       74.19       96.02      7.16 o
   1   1  -5       74.19       90.65      5.80 o
  -1  -1   5       74.19       91.33      6.79 o
   1  -1  -5       74.19       85.84      5.92 o
  -1   1   5       74.19       69.92      9.26 o
   1   1  -5       74.19       78.43      7.40 o
   0   1  -5     4461.51     4390.04    120.02 o
   0  -1   5     4461.51     4374.49    148.78 o
   0  -1  -5     4461.50     4415.47    126.32 o
   0   1  -5     4461.51     4530.62    148.84 o
   0   1  -5     4461.51     4466.01    125.51 o
   0   1  -5     4461.51     4264.47    120.08 o
   0   1   5     4461.50     4442.56    149.89 o
   0  -1   5     4461.51     4422.81    124.71 o
  -1  -1  -5      256.34      304.65     11.42 o
  -1  -1  -5      256.34      298.48     20.24 o
  -1   1  -5      256.34      294.41     14.56 o
   1  -1   5      256.34      297.99     13.70 o
   1   1   5      256.34      308.97     20.24 o
  -1   1  -5      256.34      280.59     18.39 o
   1  -1   5      256.34      261.52     17.83 o
  -1   1  -5      256.34      304.96     11.11 o
  -1   1  -5      256.34      303.97     11.23 o
  -2   1  -5     8259.86     7668.54    224.25 o
   2  -1   5     8259.86     8100.19    265.59 o
  -2   1  -5     8259.86     8287.66    215.86 o
   2  -1   5     8259.86     7705.87    223.32 o
  -2  -1  -5     8259.85     8358.31    266.89 o
  -2   1  -5     8259.86     8364.24    265.28 o
  -2  -1  -5     8259.85     7673.10    223.26 o
  -2   1  -5     8259.86     7839.35    216.29 o
  -3  -1  -5       36.74       47.76      7.65 o
  -3  -1  -5       36.74       48.13     12.40 o
  -3   1  -5       36.74       42.21      6.60 o
  -3   1  -5       36.74       59.18     11.11 o
   3  -1   5       36.74       59.36      8.02 o
  -3   1  -5       36.74       44.74      8.89 o
  -4   1  -5       74.47       96.64     11.60 o
   4  -1   5       74.47      111.38     10.61 o
  -4   1  -5       74.47      103.61      9.63 o
  -4  -1  -5       74.47      104.04     10.86 o
  -4  -1  -5       74.47       75.53     13.82 o
  -4   1  -5       74.47      112.99     14.87 o
  -4  -1  -5       74.47       92.32      5.86 o
  -5  -1  -5     2511.59     2589.09     80.04 o
  -5   1  -5     2511.59     2414.58     80.41 o
   5  -1   5     2511.59     2640.86     79.73 o
  -5  -1  -5     2511.59     2584.28     73.80 o
  -5   1  -5     2511.59     2743.36     96.39 o
  -5   1  -5     2511.59     2551.14     76.39 o
  -6  -1  -5      848.27      830.16     30.30 o
  -6  -1  -5      848.27      773.33     34.87 o
  -6   1  -5      848.28      779.74     31.84 o
  -6   1  -5      848.28      806.22     35.73 o
  -7   1  -5     1612.33     1783.37     60.47 o
  -7   1  -5     1612.33     1854.45     65.35 o
  -7  -1  -5     1612.33     1885.37     59.18 o
  -7  -1  -5     1612.33     1829.96     64.36 o
  -8  -1  -5       28.99       53.19     13.95 o
  -8   1  -5       28.99       29.37     16.60 o
  -8  -1  -5       28.99       27.95     16.35 o
  -8   1  -5       28.99       19.19     14.44 o
  -9   1  -5        3.45        6.05     16.17 o
  -9  -1  -5        3.45      -13.27     17.15 o
  -9  -1  -5        3.45       -2.47     14.81 o
  -9   1  -5        3.45      -15.43     17.46 o
 -10   1  -5      799.49      840.96     42.52 o
 -10   1  -5      799.49      840.40     46.84 o
 -10  -1  -5      799.49      722.05     44.62 o
 -11   1  -5        2.47       19.19     20.30 o
 -11  -1  -5        2.47       28.88     23.76 o
 -11   1  -5        2.47       18.64     23.02 o
 -14  -2   5        9.95       29.13     27.71 o
 -14   2   5        9.95       52.82     27.46 o
 -14  -2   5        9.95        1.79     23.39 o
 -14   2   5        9.95        2.96     21.78 o
 -12   2   5       10.59       16.60     22.15 o
 -12  -2   5       10.59       -6.29     19.75 o
 -12  -2   5       10.59       24.44     21.91 o
 -12   2   5       10.59       17.34     18.14 o
 -11  -2   5      217.69      166.74     24.19 o
 -11   2   5      217.69      147.17     23.70 o
 -11   2   5      217.69      159.76     19.99 o
 -11  -2   5      217.69      195.06     21.66 o
 -10   2   5        2.64      -18.88     12.59 o
  10   2  -5        2.64       -2.41     10.37 o
 -10  -2   5        2.64       -6.73     15.49 o
 -10   2   5        2.64      -14.75     15.24 o
 -10  -2   5        2.64       -4.13     13.70 o
  -9  -2   5     1470.31     1443.23     57.33 o
  -9   2   5     1470.31     1338.39     50.85 o
  -9   2   5     1470.31     1530.30     57.64 o
   9   2  -5     1470.31     1416.64     49.55 o
   9  -2  -5     1470.31     1547.64     58.38 o
  -9  -2   5     1470.31     1435.70     52.14 o
   8   2  -5     1750.36     1736.16     56.22 o
  -8   2   5     1750.35     1665.07     57.27 o
  -8  -2   5     1750.36     1729.87     62.82 o
  -8   2   5     1750.35     1655.94     61.89 o
   8  -2  -5     1750.35     1831.99     63.68 o
  -8  -2   5     1750.36     1698.02     57.88 o
   7  -2  -5     1864.87     1605.59     58.01 o
  -7  -2   5     1864.87     1642.73     54.30 o
  -7   2   5     1864.87     1653.72     57.70 o
  -7   2   5     1864.87     1631.44     52.88 o
   7   2  -5     1864.87     1633.54     52.64 o
  -7  -2   5     1864.87     1640.02     58.13 o
  -6  -2   5        4.17       15.92      9.94 o
  -6  -2   5        4.17       27.09      9.07 o
   6  -2  -5        4.17        9.44      9.50 o
   6   2  -5        4.17        7.65      7.16 o
  -6   2   5        4.17       10.80      9.32 o
  -6   2   5        4.17       24.93      8.02 o
  -5  -2   5      930.06      734.39     27.52 o
  -5   2   5      930.06      720.26     29.31 o
  -5   2   5      930.06      750.87     25.98 o
  -5  -2   5      930.06      759.87     30.48 o
   5  -2  -5      930.06      714.46     29.99 o
   5   2  -5      930.06      724.21     27.21 o
  -4  -2   5     1419.69     1381.65     43.26 o
   4  -2  -5     1419.68     1366.96     45.05 o
  -4   2   5     1419.68     1402.57     44.80 o
  -4   2   5     1419.68     1432.49     40.42 o
   4   2  -5     1419.69     1350.67     42.89 o
  -4  -2   5     1419.69     1331.91     45.79 o
  -3  -2   5    19026.54    19499.67    524.15 o
  -3   2   5    19026.52    19286.53    634.98 o
   3  -2  -5    19026.52    19994.87    522.36 o
   3  -2  -5    19026.52    19310.90    539.21 o
  -3  -2   5    19026.54    19484.67    540.26 o
   3   2  -5    19026.54    19485.04    523.53 o
   2  -2  -5     1028.75     1219.35     46.03 o
   2  -2  -5     1028.75     1160.92     36.84 o
   2   2  -5     1028.75     1224.35     39.80 o
  -2   2   5     1028.75     1142.96     45.42 o
   2   2  -5     1028.75     1249.04     36.65 o
  -2  -2   5     1028.75     1210.28     38.94 o
  -2   2   5     1028.75     1189.73     35.91 o
  -2  -2   5     1028.75     1194.42     36.16 o
   1  -2  -5       94.94      108.36     11.79 o
   1  -2  -5       94.94      101.63      6.54 o
  -1   2   5       94.94      106.20     11.91 o
   1   2  -5       94.94       98.42      9.26 o
  -1  -2   5       94.94       97.50      8.39 o
  -1  -2   5       94.94      113.23      7.96 o
   1   2  -5       94.94       96.64      7.03 o
  -1  -2   5       94.94       94.72      7.34 o
   0  -2   5        6.79        4.07      7.16 o
   0   2  -5        6.79       -0.19      6.05 o
   0  -2  -5        6.79        1.36      8.45 o
   0   2   5        6.79        9.44      7.96 o
   0   2  -5        6.79        3.64      4.20 o
   0  -2   5        6.79       13.39      5.86 o
   0  -2   5        6.79        4.50      3.39 o
   0  -2   5        6.79        5.74      3.58 o
  -1   2  -5     3729.45     3823.25    127.55 o
  -1  -2  -5     3729.45     3738.71    129.90 o
   1  -2   5     3729.45     3610.36    127.49 o
  -1   2  -5     3729.45     3755.13    103.73 o
  -1   2  -5     3729.45     3633.19    108.73 o
  -1   2  -5     3729.45     3742.73    103.67 o
   1  -2   5     3729.45     4002.70    108.30 o
   2  -2   5       68.77       99.17     11.66 o
  -2   2  -5       68.77       88.98     10.06 o
  -2  -2  -5       68.77      102.31     14.50 o
   2  -2   5       68.77       89.66      8.82 o
  -2   2  -5       68.77       89.35      7.71 o
  -2  -2  -5       68.77       97.62      7.71 o
  -2   2  -5       68.77      101.57     11.60 o
  -3  -2  -5     6860.51     6042.90    219.68 o
   3  -2   5     6860.52     6809.81    184.75 o
  -3   2  -5     6860.52     6734.71    178.65 o
  -3   2  -5     6860.52     6210.62    216.60 o
  -3  -2  -5     6860.51     6693.98    183.27 o
  -3   2  -5     6860.52     6537.00    185.56 o
   4  -2   5      382.55      350.81     20.49 o
  -4   2  -5      382.55      339.33     18.02 o
  -4  -2  -5      382.55      353.65     18.64 o
  -4   2  -5      382.55      351.24     21.47 o
  -4   2  -5      382.55      419.37     24.13 o
   5  -2   5     3791.29     3694.28    109.22 o
  -5   2  -5     3791.29     3565.31    110.27 o
  -5  -2  -5     3791.28     3663.25    108.48 o
  -5   2  -5     3791.29     3642.39    127.86 o
  -5   2  -5     3791.29     3692.37    105.40 o
  -5  -2  -5     3791.28     3612.40    100.40 o
  -6   2  -5     2219.24     2174.78     68.56 o
  -6  -2  -5     2219.24     2185.27     70.96 o
  -6  -2  -5     2219.24     2150.22     64.18 o
  -6   2  -5     2219.24     2051.37     72.57 o
  -6   2  -5     2219.24     2328.50     83.92 o
  -7  -2  -5     3985.45     4604.91    139.77 o
  -7   2  -5     3985.46     4518.95    134.71 o
  -7  -2  -5     3985.45     4733.45    131.69 o
  -7   2  -5     3985.46     4667.30    141.44 o
  -8   2  -5      924.26      852.68     42.02 o
  -8  -2  -5      924.26      843.06     35.42 o
  -8   2  -5      924.26      862.00     38.57 o
  -8  -2  -5      924.26      799.92     40.17 o
  -9   2  -5        0.15       -6.05     15.06 o
  -9  -2  -5        0.15      -13.64     16.48 o
  -9   2  -5        0.15       -9.87     18.08 o
 -10   2  -5       12.33       25.24     22.28 o
 -10   2  -5       12.33       46.84     18.57 o
 -10  -2  -5       12.33       34.68     21.10 o
 -11  -2  -5      233.01      249.86     30.85 o
 -11   2  -5      233.01      271.45     33.51 o
 -11   2  -5      233.01      274.23     27.83 o
 -13   3   5     1419.92     1483.28     67.51 o
 -13  -3   5     1419.92     1427.19     67.88 o
 -13  -3   5     1419.92     1407.38     59.86 o
 -13   3   5     1419.92     1265.82     57.88 o
 -12  -3   5     1325.42     1255.82     54.61 o
 -12  -3   5     1325.42     1338.20     62.20 o
 -12   3   5     1325.42     1273.29     53.99 o
 -12   3   5     1325.42     1323.83     61.21 o
 -11  -3   5        8.59       15.43     18.94 o
 -11   3   5        8.59      -14.19     17.46 o
 -11  -3   5        8.59        6.79     15.92 o
 -11   3   5        8.59       18.02     16.04 o
 -10   3   5       25.74       20.24     14.01 o
 -10  -3   5       25.74       17.28     14.81 o
  10   3  -5       25.74       19.75     10.61 o
 -10  -3   5       25.74       34.31     17.22 o
 -10   3   5       25.74       17.15     16.85 o
  -9  -3   5      990.61      988.26     45.79 o
  -9   3   5      990.61     1018.06     40.73 o
  -9  -3   5      990.61      988.87     41.34 o
   9  -3  -5      990.61      995.72     45.97 o
   9   3  -5      990.61     1021.39     38.26 o
  -9   3   5      990.61      945.00     44.80 o
  -8  -3   5     1953.35     1739.92     61.46 o
  -8   3   5     1953.35     1871.61     66.58 o
   8  -3  -5     1953.35     1926.59     67.14 o
   8   3  -5     1953.35     1895.55     59.98 o
  -8   3   5     1953.35     1857.79     60.60 o
  -8  -3   5     1953.35     1926.96     67.63 o
  -7  -3   5     8591.57     9181.62    252.88 o
   7  -3  -5     8591.57     9262.09    262.20 o
  -7  -3   5     8591.57     9141.45    263.12 o
   7   3  -5     8591.57     9143.18    251.34 o
  -7   3   5     8591.57     9182.73    262.26 o
  -7   3   5     8591.57     8940.78    251.40 o
  -6  -3   5      388.69      397.09     21.04 o
   6  -3  -5      388.69      366.61     23.20 o
  -6   3   5      388.69      340.20     21.97 o
   6   3  -5      388.69      381.79     19.07 o
  -6   3   5      388.69      351.80     18.51 o
  -6  -3   5      388.69      357.78     22.65 o
  -5  -3   5       32.21       23.45      9.50 o
  -5   3   5       32.21       15.55      8.45 o
   5   3  -5       32.21       26.04      7.16 o
  -5   3   5       32.21       33.57      6.73 o
   5  -3  -5       32.21       20.55      9.07 o
  -5  -3   5       32.21       20.92      8.15 o
   4   3  -5     4853.64     4880.44    132.18 o
  -4   3   5     4853.63     4779.73    159.89 o
  -4  -3   5     4853.64     4773.56    132.43 o
   4  -3  -5     4853.63     4727.09    136.68 o
  -4   3   5     4853.63     4472.49    135.70 o
  -4  -3   5     4853.64     4789.48    138.35 o
  -3  -3   5     2773.10     2803.59     79.54 o
  -3   3   5     2773.10     2731.08     80.65 o
  -3   3   5     2773.10     2777.79     96.64 o
   3   3  -5     2773.10     2820.99     79.48 o
  -3  -3   5     2773.10     2699.55     83.55 o
   3  -3  -5     2773.10     2908.06     77.01 o
   3  -3  -5     2773.10     2686.71     81.39 o
  -2   3   5      884.89      793.63     33.82 o
   2  -3  -5      884.89      813.93     33.63 o
   2   3  -5      884.89      807.39     30.42 o
   2   3  -5      884.89      818.87     27.34 o
  -2  -3   5      884.89      798.44     29.81 o
   2  -3  -5      884.89      768.51     26.41 o
  -2  -3   5      884.89      802.08     26.66 o
  -2   3   5      884.89      835.10     25.24 o
  -1  -3   5       49.52       63.93      6.60 o
   1  -3  -5       49.52       85.71     11.48 o
  -1  -3   5       49.52       50.85      7.71 o
   1  -3  -5       49.52       63.56      5.00 o
   1   3  -5       49.52       55.66      8.76 o
  -1   3   5       49.52       69.17     10.37 o
   1   3  -5       49.52       50.60      6.54 o
   0  -3   5     2391.78     2284.99     66.21 o
   0  -3   5     2391.78     2365.46     70.59 o
   0   3  -5     2391.78     2366.63     71.15 o
   0   3  -5     2391.78     2310.79     66.83 o
   0  -3   5     2391.78     2271.97     66.09 o
   0  -3  -5     2391.78     2465.18     84.73 o
   1  -3   5     5098.24     5333.13    147.85 o
   1  -3   5     5098.24     5064.02    141.00 o
  -1   3  -5     5098.24     5253.22    148.41 o
   1  -3   5     5098.24     4633.36    171.86 o
   1  -3   5     5098.24     5378.12    141.25 o
  -1  -3  -5     5098.25     5333.38    176.30 o
  -2   3  -5     3111.38     2762.98     97.81 o
  -2  -3  -5     3111.38     2997.97    103.11 o
  -2   3  -5     3111.38     2749.47     80.96 o
   2  -3   5     3111.38     2840.92     79.11 o
   2  -3   5     3111.38     2942.37     98.67 o
   2  -3   5     3111.38     2768.78     84.66 o
  -2   3  -5     3111.38     2809.82     85.71 o
   3  -3   5     2466.84     2161.02     81.76 o
   3  -3   5     2466.84     2280.12     65.47 o
  -3   3  -5     2466.84     2347.56     72.45 o
   3  -3   5     2466.84     2464.69     71.52 o
   3  -3   5     2466.84     2220.75     64.79 o
  -3   3  -5     2466.84     2357.75     68.13 o
  -3  -3  -5     2466.84     2343.00     67.76 o
  -3   3  -5     2466.84     2285.61     81.33 o
   4  -3   5     1470.64     1472.73     49.49 o
  -4   3  -5     1470.64     1424.29     50.60 o
   4  -3   5     1470.64     1392.45     42.46 o
   4  -3   5     1470.64     1439.84     42.15 o
  -4  -3  -5     1470.63     1467.61     46.53 o
  -4   3  -5     1470.64     1410.28     46.65 o
  -4   3  -5     1470.64     1521.42     55.60 o
  -5   3  -5       25.99       28.02     10.31 o
  -5   3  -5       25.99       27.77     12.59 o
  -5   3  -5       25.99       44.31     12.77 o
  -5  -3  -5       25.99       27.15      4.50 o
   5  -3   5       25.99       34.12      5.80 o
   5  -3   5       25.99       25.61      5.37 o
  -5  -3  -5       25.99       22.40     10.49 o
  -6   3  -5      339.25      400.61     27.34 o
  -6   3  -5      339.25      367.10     23.63 o
  -6  -3  -5      339.25      347.42     17.09 o
  -6  -3  -5      339.25      325.08     23.57 o
  -6   3  -5      339.25      339.95     26.84 o
  -7   3  -5        6.77       27.65     16.23 o
  -7  -3  -5        6.77       25.05     14.25 o
  -7  -3  -5        6.77        9.56      9.81 o
  -7   3  -5        6.77       18.02     14.07 o
  -7   3  -5        6.77       26.29     14.56 o
  -8   3  -5       73.51       72.32     19.75 o
  -8   3  -5       73.51       76.89     17.90 o
  -8  -3  -5       73.51       50.17     17.34 o
  -8  -3  -5       73.51       57.51     13.70 o
  -9   3  -5        9.09        3.39     19.31 o
  -9   3  -5        9.09        9.38     16.35 o
  -9  -3  -5        9.09        0.68     17.53 o
 -10   3  -5      236.88      191.73     24.56 o
 -10  -3  -5      236.88      203.39     26.78 o
 -10   3  -5      236.88      226.78     28.94 o
 -11   3  -5      556.65      642.07     47.82 o
 -11   3  -5      556.65      697.92     42.89 o
 -11  -3  -5      556.66      671.01     45.79 o
 -13  -4   5       68.37       76.21     23.63 o
 -13   4   5       68.37       63.44     26.04 o
 -13  -4   5       68.37       61.40     27.46 o
 -13   4   5       68.37       52.76     21.41 o
 -12  -4   5        7.69       -8.21     18.64 o
 -12   4   5        7.69       -1.73     21.10 o
 -12  -4   5        7.69      -14.75     22.09 o
 -12   4   5        7.69       15.18     17.83 o
 -11   4   5      107.79      112.37     18.57 o
 -11  -4   5      107.79      142.11     21.41 o
 -11   4   5      107.79      115.33     23.20 o
 -11  -4   5      107.79      105.58     22.96 o
 -10  -4   5        0.11      -19.31     15.86 o
 -10  -4   5        0.11        5.80     15.49 o
 -10   4   5        0.11        2.90     12.65 o
 -10   4   5        0.11        0.25     16.29 o
   9  -4  -5      164.73      183.34     21.35 o
  -9   4   5      164.73      194.75     17.90 o
  -9   4   5      164.73      223.51     22.71 o
   9   4  -5      164.73      160.07     15.06 o
  -9  -4   5      164.73      159.27     18.33 o
  -9  -4   5      164.73      207.28     22.59 o
  -8  -4   5     4083.90     3920.57    117.86 o
  -8   4   5     4083.90     3942.60    116.32 o
   8   4  -5     4083.90     3964.26    115.09 o
   8  -4  -5     4083.90     4103.90    124.10 o
  -8   4   5     4083.90     3975.49    123.54 o
  -8  -4   5     4083.90     3960.00    124.90 o
   7  -4  -5     7144.75     7412.08    214.68 o
  -7   4   5     7144.75     7384.74    204.81 o
  -7  -4   5     7144.74     7349.26    206.35 o
   7   4  -5     7144.74     7456.57    204.69 o
  -7  -4   5     7144.74     7250.71    215.42 o
  -7   4   5     7144.75     7435.84    214.31 o
  -6   4   5     3038.87     3011.42    103.61 o
   6   4  -5     3038.87     2995.25     86.21 o
  -6  -4   5     3038.87     2804.51     92.25 o
  -6   4   5     3038.87     2901.83     91.08 o
  -6  -4   5     3038.87     3000.56     87.63 o
   6  -4  -5     3038.87     2929.04     91.64 o
  -5   4   5       24.96       27.40      9.13 o
  -5   4   5       24.96       21.91      9.07 o
   5  -4  -5       24.96       37.64     10.12 o
  -5  -4   5       24.96       18.64      8.52 o
   5   4  -5       24.96       33.01      7.78 o
  -4  -4   5     2726.91     2747.06     78.80 o
  -4  -4   5     2726.91     2727.87     83.37 o
  -4   4   5     2726.91     2667.89     94.04 o
   4  -4  -5     2726.91     2621.55     81.08 o
   4   4  -5     2726.91     2672.21     78.00 o
   3   4  -5     4626.72     4604.42    131.32 o
  -3   4   5     4626.72     4831.26    134.34 o
  -3  -4   5     4626.72     4710.87    137.73 o
   3  -4  -5     4626.72     4649.34    134.96 o
  -3  -4   5     4626.72     4737.89    131.75 o
   3  -4  -5     4626.72     4752.77    159.08 o
  -3   4   5     4626.72     4776.09    159.95 o
   2   4  -5     8841.25     8744.42    241.96 o
   2  -4  -5     8841.28     9240.31    294.22 o
  -2  -4   5     8841.25     8895.73    242.27 o
   2  -4  -5     8841.28     8733.75    248.07 o
  -2  -4   5     8841.25     8894.99    251.03 o
  -2   4   5     8841.28     9025.56    248.13 o
  -2   4   5     8841.28     8924.92    294.72 o
   2   4  -5     8841.25     8748.00    251.58 o
   1  -4  -5     3371.47     3831.46    128.48 o
   1   4  -5     3371.48     3449.67    103.98 o
   1  -4  -5     3371.47     3685.71    105.09 o
  -1  -4   5     3371.48     3821.77    104.23 o
   1   4  -5     3371.48     3757.41    109.84 o
  -1  -4   5     3371.48     3747.97    109.22 o
  -1   4   5     3371.47     3716.87    128.85 o
   0  -4  -5     1217.53     1329.94     52.02 o
   0   4  -5     1217.53     1228.55     43.57 o
   0  -4   5     1217.53     1263.60     42.76 o
   0  -4   5     1217.53     1246.32     39.25 o
   0   4  -5     1217.53     1287.73     39.86 o
   0  -4   5     1217.53     1262.67     39.31 o
  -1  -4  -5      472.71      464.23     27.40 o
   1  -4   5      472.71      501.38     20.06 o
   1  -4   5      472.71      518.84     23.94 o
  -1   4  -5      472.71      528.04     24.07 o
   1  -4   5      472.71      467.44     23.57 o
   1  -4   5      472.71      527.79     19.75 o
   2  -4   5       49.05        2.41      8.64 o
  -2   4  -5       49.05       11.72      9.94 o
   2  -4   5       49.05       15.37      6.29 o
   2  -4   5       49.05       19.68      6.79 o
   2  -4   5       49.05       20.55      8.70 o
   3  -4   5      464.43      422.02     23.33 o
  -3   4  -5      464.43      487.56     25.67 o
   3  -4   5      464.43      479.35     19.75 o
  -3   4  -5      464.43      512.24     22.46 o
   3  -4   5      464.43      516.37     25.36 o
   3  -4   5      464.43      503.11     20.12 o
  -4   4  -5      104.70      109.72     11.97 o
   4  -4   5      104.70       91.51      9.75 o
  -4   4  -5      104.70      103.05     15.30 o
  -4   4  -5      104.70      109.16     12.09 o
   4  -4   5      104.70      119.41     14.44 o
  -4  -4  -5      104.70      121.81     10.80 o
   5  -4   5     2882.40     2612.60     78.06 o
   5  -4   5     2882.40     2686.59     77.38 o
  -5   4  -5     2882.40     2667.27     81.89 o
  -5  -4  -5     2882.38     2600.82     82.38 o
  -5   4  -5     2882.40     2910.10     95.77 o
  -5   4  -5     2882.40     2707.08     86.89 o
  -6   4  -5     4902.73     4788.56    140.45 o
  -6  -4  -5     4902.73     4908.52    133.41 o
  -6   4  -5     4902.73     5193.85    166.00 o
   6  -4   5     4902.73     4685.44    134.83 o
  -6   4  -5     4902.73     4727.16    146.99 o
   6  -4   5     4902.73     4992.81    134.52 o
  -6  -4  -5     4902.73     4657.24    142.98 o
   7  -4   5      585.58      675.70     23.82 o
  -7   4  -5      585.58      637.01     36.72 o
  -7  -4  -5      585.58      640.47     26.41 o
  -7  -4  -5      585.58      599.68     32.71 o
   7  -4   5      585.58      614.68     23.57 o
  -7   4  -5      585.58      640.78     33.32 o
  -7   4  -5      585.58      727.48     35.30 o
  -8  -4  -5        6.34       27.21     16.66 o
  -8   4  -5        6.34        3.89     16.48 o
  -8   4  -5        6.34       26.04     18.64 o
  -9   4  -5       24.10       31.22     20.55 o
  -9   4  -5       24.10       32.46     18.94 o
  -9  -4  -5       24.10       31.96     18.88 o
 -10   4  -5      198.47      192.53     25.98 o
 -10   4  -5      198.47      243.81     29.93 o
 -10  -4  -5      198.47      183.64     26.23 o
 -11   4  -5      192.93      242.45     32.95 o
 -11  -4  -5      192.93      255.04     30.92 o
 -11   4  -5      192.93      220.67     27.95 o
 -13   5   5     1891.78     1839.64     72.20 o
 -13  -5   5     1891.79     1960.84     75.65 o
 -13   5   5     1891.78     1930.17     82.20 o
 -13  -5   5     1891.79     1977.56     83.49 o
 -12   5   5      572.92      500.39     38.88 o
 -12  -5   5      572.92      594.68     44.06 o
 -12  -5   5      572.92      544.08     36.78 o
 -12   5   5      572.92      501.07     35.36 o
 -11   5   5      198.62      235.05     27.65 o
 -11  -5   5      198.62      223.14     27.83 o
 -11  -5   5      198.62      209.31     22.96 o
 -11   5   5      198.62      161.12     21.10 o
 -10   5   5        2.09      -23.60     15.74 o
 -10  -5   5        2.09       19.87     18.02 o
 -10  -5   5        2.09        5.86     15.30 o
 -10   5   5        2.09       -1.60     13.82 o
   9  -5  -5       54.87       63.87     18.14 o
  -9   5   5       54.87       32.40     16.97 o
  -9   5   5       54.87       50.35     13.76 o
   9   5  -5       54.87       46.77     11.11 o
  -9  -5   5       54.87       38.01     17.28 o
  -9  -5   5       54.87       58.50     15.67 o
  -8  -5   5     1651.54     1686.86     63.56 o
  -8   5   5     1651.54     1659.95     62.33 o
  -8  -5   5     1651.54     1675.81     58.56 o
   8  -5  -5     1651.54     1721.23     63.81 o
   8   5  -5     1651.54     1658.59     54.49 o
  -8   5   5     1651.54     1723.08     65.29 o
  -8   5   5     1651.54     1698.52     56.22 o
  -7  -5   5     1288.36     1205.16     44.24 o
  -7  -5   5     1288.36     1219.66     49.12 o
  -7   5   5     1288.36     1141.29     48.50 o
   7  -5  -5     1288.36     1268.78     49.24 o
  -7   5   5     1288.36     1265.14     48.01 o
   7   5  -5     1288.36     1195.60     41.71 o
   6   5  -5      510.54      480.40     23.20 o
   6  -5  -5      510.54      503.79     28.08 o
  -6   5   5      510.54      544.45     27.46 o
  -6   5   5      510.54      526.93     26.53 o
  -6  -5   5      510.54      505.08     24.93 o
  -5   5   5       12.79        9.56      8.82 o
  -5   5   5       12.79       13.33      9.01 o
   5   5  -5       12.79       13.95      7.22 o
  -5  -5   5       12.79        1.91      9.50 o
  -5  -5   5       12.79        9.44      8.76 o
   5  -5  -5       12.79        1.60      9.07 o
   4   5  -5        0.57        5.43      7.10 o
  -4  -5   5        0.57       -1.48      8.02 o
  -4  -5   5        0.57       -3.39      8.58 o
  -4   5   5        0.57        2.47      2.34 o
  -4   5   5        0.57       -1.48      8.64 o
   4  -5  -5        0.57        3.21      8.64 o
  -3   5   5    15693.59    17021.65    559.26 o
   3  -5  -5    15693.59    16946.49    474.60 o
   3   5  -5    15693.60    17226.03    461.58 o
  -3  -5   5    15693.60    16906.44    477.31 o
  -3   5   5    15693.59    17191.29    474.10 o
  -3  -5   5    15693.60    17248.24    462.13 o
   3  -5  -5    15693.59    17332.66    558.09 o
  -2  -5   5       19.85       12.03      8.64 o
   2  -5  -5       19.85       27.52      7.28 o
   2   5  -5       19.85       14.25      9.75 o
  -2  -5   5       19.85       19.25      8.39 o
   2   5  -5       19.85       11.48      6.85 o
  -2   5   5       19.85       30.18      5.31 o
  -2   5   5       19.85       11.23     10.92 o
   2  -5  -5       19.85        8.52      9.81 o
   1   5  -5       38.49       11.97      9.75 o
  -1  -5   5       38.49       14.44      7.96 o
  -1  -5   5       38.49       25.49      8.70 o
   1   5  -5       38.49       16.78      6.97 o
   1  -5  -5       38.49       10.18     10.80 o
   1  -5  -5       38.49       23.51      6.05 o
   0  -5   5      322.76      306.87     20.61 o
   0  -5   5      322.76      296.63     16.72 o
   0   5  -5      322.76      315.14     20.43 o
   0  -5  -5      322.75      288.18     13.02 o
   0  -5  -5      322.75      297.80     23.20 o
   1  -5   5    17046.21    17129.64    447.45 o
   1  -5   5    17046.21    17562.40    463.12 o
   1  -5   5    17046.21    16237.34    540.87 o
  -1   5  -5    17046.21    17014.49    463.80 o
  -1  -5  -5    17046.18    16899.28    545.25 o
   1  -5   5    17046.21    14813.36    446.89 o
   2  -5   5       44.15       51.40      9.81 o
  -2   5  -5       44.15       33.82     11.85 o
   2  -5   5       44.15       24.81      7.84 o
   2  -5   5       44.15       48.69     11.11 o
   2  -5   5       44.15       32.83      8.76 o
   3  -5   5     2043.85     1791.39     68.43 o
   3  -5   5     2043.85     2047.05     58.75 o
  -3   5  -5     2043.85     1886.11     64.55 o
   3  -5   5     2043.85     1890.80     58.25 o
   3  -5   5     2043.85     1998.36     63.99 o
   4  -5   5      746.97      762.22     28.69 o
  -4   5  -5      746.97      750.74     31.53 o
   4  -5   5      746.97      780.49     35.17 o
  -4   5  -5      746.97      726.12     35.48 o
   4  -5   5      746.97      782.65     29.62 o
  -5   5  -5     2600.35     2498.50     83.00 o
  -5   5  -5     2600.35     2455.12     77.38 o
   5  -5   5     2600.35     2479.62     73.93 o
  -5  -5  -5     2600.36     2480.61     77.26 o
   5  -5   5     2600.35     2562.99     74.91 o
  -6  -5  -5        2.48      -10.09      6.73 o
   6  -5   5        2.48        5.37     10.12 o
   6  -5   5        2.48        2.10      4.07 o
  -6   5  -5        2.48       -8.58     10.37 o
  -6   5  -5        2.48       12.90     12.71 o
  -6   5  -5        2.48      -16.04     14.81 o
  -6  -5  -5        2.48       -0.49     11.79 o
   7  -5   5       25.93       37.64     10.43 o
  -7   5  -5       25.93       24.44     12.22 o
  -7  -5  -5       25.93       24.68     14.56 o
   7  -5   5       25.93       60.29     11.48 o
  -7   5  -5       25.93       38.07     15.12 o
  -7   5  -5       25.93       47.39     18.39 o
  -8   5  -5      202.20      178.09     22.34 o
  -8  -5  -5      202.20      162.05     21.47 o
   8  -5   5      202.20      171.36     13.64 o
   8  -5   5      202.20      156.06     13.02 o
  -8   5  -5      202.20      146.06     23.88 o
  -9  -5  -5      180.51      211.41     23.94 o
   9  -5   5      180.51      171.73     11.23 o
  -9   5  -5      180.51      211.72     27.40 o
  -9   5  -5      180.51      134.09     22.46 o
 -10   5  -5       13.25        6.91     20.24 o
 -10   5  -5       13.25       -8.39     22.40 o
 -10  -5  -5       13.25        5.55     20.36 o
 -11  -5  -5      725.25      845.59     49.37 o
 -11   5  -5      725.25      810.35     47.64 o
 -11   5  -5      725.25      853.79     53.99 o
 -13  -6   5       29.44       42.52     28.63 o
 -13   6   5       29.44       87.44     28.39 o
 -13   6   5       29.44       40.91     21.54 o
 -13  -6   5       29.44        2.10     24.07 o
 -12   6   5       87.03       73.00     20.98 o
 -12  -6   5       87.03       81.39     23.08 o
 -12   6   5       87.03      112.37     27.21 o
 -12  -6   5       87.03       87.75     27.65 o
 -11   6   5       32.53       13.27     20.24 o
 -11  -6   5       32.53       -8.58     20.49 o
 -11   6   5       32.53       -5.25     15.61 o
 -11  -6   5       32.53      -13.70     17.22 o
 -10   6   5      132.28       93.98     21.84 o
 -10   6   5      132.28      142.98     17.22 o
 -10  -6   5      132.27      102.19     21.78 o
 -10  -6   5      132.27      135.70     19.50 o
   9  -6  -5        7.53       24.81     17.59 o
  -9   6   5        7.53        1.42     16.23 o
   9   6  -5        7.53       25.49     10.06 o
  -9  -6   5        7.53       29.81     17.90 o
  -9  -6   5        7.53       40.36     15.74 o
  -9   6   5        7.53        1.42     12.53 o
   8  -6  -5     3035.30     3093.37     99.35 o
   8   6  -5     3035.30     2924.91     88.00 o
  -8   6   5     3035.30     3062.58     98.05 o
  -8   6   5     3035.30     3093.12    105.21 o
  -8  -6   5     3035.30     2788.16     97.99 o
  -8  -6   5     3035.30     2920.83     92.07 o
   7  -6  -5        5.70       10.61     13.88 o
   7   6  -5        5.70       15.00      9.81 o
  -7   6   5        5.70       29.19     13.58 o
  -7  -6   5        5.70       10.00     13.27 o
  -7   6   5        5.70       11.66     11.17 o
   6  -6  -5      652.94      656.45     33.14 o
   6   6  -5      652.94      695.08     27.46 o
  -6   6   5      652.94      660.22     31.35 o
  -6  -6   5      652.94      613.81     29.81 o
  -6   6   5      652.94      660.77     30.73 o
  -6  -6   5      652.94      688.17     34.37 o
   5   6  -5     1589.05     1705.74     53.62 o
  -5   6   5     1589.05     1722.77     63.62 o
   5  -6  -5     1589.05     1753.69     58.44 o
  -5   6   5     1589.05     1676.30     56.83 o
  -5  -6   5     1589.05     1656.31     59.80 o
  -5  -6   5     1589.05     1755.91     55.54 o
   4  -6  -5     3786.18     3581.11    107.68 o
  -4  -6   5     3786.18     3691.51    110.46 o
   4   6  -5     3786.18     3582.47    102.99 o
  -4   6   5     3786.18     3641.65    124.77 o
  -4  -6   5     3786.18     3588.58    104.29 o
   4  -6  -5     3786.18     3549.89    123.42 o
   3  -6  -5     4074.85     4590.10    154.52 o
  -3  -6   5     4074.86     4593.13    128.97 o
   3   6  -5     4074.86     4570.91    128.17 o
  -3  -6   5     4074.86     4493.28    135.14 o
   3  -6  -5     4074.85     4461.50    131.81 o
  -3   6   5     4074.85     4589.24    130.57 o
   2  -6  -5      804.49      807.14     29.99 o
   2   6  -5      804.49      809.49     30.05 o
  -2  -6   5      804.49      782.46     30.61 o
  -2  -6   5      804.49      832.38     34.12 o
  -2   6   5      804.49      831.70     27.46 o
   2   6  -5      804.49      837.50     34.87 o
   2  -6  -5      804.49      791.65     36.78 o
  -1  -6   5     1004.82     1108.65     37.40 o
   1   6  -5     1004.82     1073.78     36.78 o
   1   6  -5     1004.82     1130.12     41.90 o
  -1  -6   5     1004.82     1083.47     41.22 o
   1  -6  -5     1004.81     1108.28     46.90 o
   1  -6  -5     1004.81     1083.23     35.67 o
   0  -6   5      663.78      687.61     26.41 o
   0  -6  -5      663.78      654.60     34.87 o
   0  -6   5      663.78      689.03     30.36 o
   0  -6  -5      663.78      651.95     23.76 o
   0   6  -5      663.78      649.17     30.55 o
  -1   6  -5       67.65      119.16     14.69 o
   1  -6   5       67.65       92.44     10.86 o
   1  -6   5       67.65      118.17     13.70 o
  -1  -6  -5       67.65       98.49      8.21 o
   1  -6   5       67.65      110.33     10.74 o
  -2   6  -5      743.06      696.81     32.95 o
   2  -6   5      743.06      699.71     32.58 o
   2  -6   5      743.06      691.93     27.40 o
   2  -6   5      743.06      692.98     30.05 o
   2  -6   5      743.06      685.52     26.84 o
   3  -6   5      636.60      696.62     32.64 o
   3  -6   5      636.60      598.38     26.78 o
  -3   6  -5      636.60      618.93     32.52 o
   3  -6   5      636.60      594.56     27.71 o
   3  -6   5      636.60      657.87     26.60 o
   4  -6   5       24.23       12.77      9.69 o
   4  -6   5       24.23       -9.07     10.98 o
  -4   6  -5       24.23       -1.54     14.62 o
   5  -6   5       80.66       97.99     13.51 o
   5  -6   5       80.66       95.71     12.77 o
  -5   6  -5       80.66       75.90     14.25 o
  -5   6  -5       80.66       71.46     17.53 o
  -6  -6  -5     1952.63     1987.81     56.03 o
  -6   6  -5     1952.64     1826.38     70.22 o
   6  -6   5     1952.64     1958.00     61.46 o
  -6  -6  -5     1952.63     1971.52     64.92 o
   6  -6   5     1952.64     1929.86     62.08 o
  -6   6  -5     1952.64     1899.01     64.98 o
   7  -6   5      218.44      291.32     21.97 o
  -7  -6  -5      218.44      216.47     21.47 o
  -7   6  -5      218.44      280.83     23.02 o
   7  -6   5      218.44      226.47     16.60 o
  -7   6  -5      218.44      263.12     26.35 o
   8  -6   5     1276.18     1218.80     43.26 o
  -8   6  -5     1276.18     1241.57     56.71 o
  -8  -6  -5     1276.18     1186.09     50.42 o
  -8   6  -5     1276.18     1223.92     50.42 o
  -9  -6  -5       67.04       58.56     20.06 o
   9  -6   5       67.04       69.30     12.90 o
  -9   6  -5       67.04       77.14     24.19 o
  -9   6  -5       67.04       60.66     20.24 o
 -10   6  -5      466.65      496.26     39.74 o
 -10  -6  -5      466.65      513.97     38.44 o
 -10   6  -5      466.65      463.18     34.19 o
 -12  -7   5      172.11      232.45     33.57 o
 -12  -7   5      172.11      197.84     28.32 o
 -12   7   5      172.11      260.66     32.34 o
 -11  -7   5      420.76      421.78     31.72 o
 -11   7   5      420.76      483.24     36.90 o
 -11  -7   5      420.76      456.09     36.72 o
 -10  -7   5      102.60       61.71     19.31 o
 -10   7   5      102.60       63.13     21.10 o
 -10  -7   5      102.60       71.40     21.84 o
   9   7  -5     2636.40     2665.98     80.78 o
  -9  -7   5     2636.40     2737.44     88.80 o
  -9   7   5     2636.40     2791.00     96.76 o
  -9   7   5     2636.40     2739.35     94.29 o
  -9  -7   5     2636.40     2809.70     96.20 o
  -8  -7   5        0.72       22.77     14.69 o
  -8   7   5        0.72       18.02     15.30 o
  -8   7   5        0.72       13.27     11.72 o
   8   7  -5        0.72        9.87      8.27 o
   8  -7  -5        0.72        6.42     16.23 o
  -8  -7   5        0.72       14.93     17.34 o
  -7   7   5     2159.49     2253.40     80.28 o
  -7  -7   5     2159.48     2206.75     72.01 o
  -7   7   5     2159.49     2250.07     76.09 o
  -7  -7   5     2159.48     2256.24     79.42 o
   7  -7  -5     2159.49     2355.83     78.00 o
   7   7  -5     2159.48     2133.68     67.69 o
   6   7  -5       54.33       29.13      9.13 o
  -6   7   5       54.34       30.36     11.72 o
  -6   7   5       54.34       25.05     12.71 o
  -6  -7   5       54.33       29.19     13.70 o
  -6  -7   5       54.33       22.40     12.40 o
   6  -7  -5       54.34       23.88     13.82 o
  -5   7   5       56.04       50.97     11.79 o
  -5  -7   5       56.04       68.50     12.28 o
  -5  -7   5       56.04       44.92     13.45 o
   5   7  -5       56.04       44.68      9.69 o
   5  -7  -5       56.04       28.39     12.84 o
   4   7  -5        0.76        6.91      7.40 o
  -4  -7   5        0.76       -4.32     10.55 o
  -4   7   5        0.76        6.11      8.76 o
   4  -7  -5        0.76       -4.57     10.18 o
   4  -7  -5        0.76       -0.62     10.00 o
  -4  -7   5        0.76        6.36     10.86 o
   3   7  -5     1637.29     1672.23     53.87 o
  -3  -7   5     1637.29     1778.68     55.60 o
  -3   7   5     1637.28     1717.03     54.74 o
   3  -7  -5     1637.28     1777.44     65.78 o
  -3  -7   5     1637.29     1707.28     59.86 o
   3  -7  -5     1637.28     1715.30     56.52 o
   2   7  -5       31.94       18.57      8.76 o
   2  -7  -5       31.94        8.21     13.02 o
  -2  -7   5       31.94        7.16     10.74 o
  -2  -7   5       31.94       16.66     10.00 o
   2   7  -5       31.94       20.61     12.03 o
  -2   7   5       31.94       33.14      6.97 o
   2  -7  -5       31.94       34.80      9.69 o
   1  -7  -5       90.79       90.22     10.06 o
  -1  -7   5       90.79       93.80     13.95 o
   1  -7  -5       90.79      116.57     15.61 o
   1   7  -5       90.79       82.69     14.32 o
   1   7  -5       90.79       98.67     11.05 o
  -1  -7   5       90.79       77.32     12.22 o
   0  -7   5        3.86       -3.09     10.43 o
   0  -7   5        3.86        8.76      9.44 o
   0  -7  -5        3.86       12.40      7.71 o
   0   7  -5        3.86       17.15     12.28 o
  -1  -7  -5     3060.75     2782.98     83.06 o
  -1   7  -5     3060.75     2887.57     90.71 o
   1  -7   5     3060.75     2897.57     90.03 o
   1  -7   5     3060.75     2756.32     83.68 o
   1  -7   5     3060.75     2852.40     84.48 o
   2  -7   5      505.16      505.64     24.99 o
   2  -7   5      505.16      467.07     29.43 o
   2  -7   5      505.16      454.67     22.96 o
  -2   7  -5      505.16      488.05     29.25 o
   2  -7   5      505.16      451.89     22.52 o
  -2  -7  -5      505.16      468.43     20.61 o
  -3   7  -5     3360.40     3535.32    108.17 o
   3  -7   5     3360.40     3486.27    106.94 o
   3  -7   5     3360.40     3349.46     99.91 o
   3  -7   5     3360.40     3408.21     99.97 o
   3  -7   5     3360.40     3306.82    115.64 o
   4  -7   5      417.49      302.56     21.41 o
   4  -7   5      417.49      332.36     21.78 o
  -4   7  -5      417.49      307.55     25.12 o
   5  -7   5        2.72       11.35     10.55 o
  -5   7  -5        2.72        0.12     15.98 o
   5  -7   5        2.72      -16.60     12.16 o
  -6  -7  -5      170.93      136.56     17.22 o
   6  -7   5      170.93      185.56     18.08 o
   6  -7   5      170.93      201.60     17.28 o
  -6   7  -5      170.93      158.22     22.59 o
  -7  -7  -5      420.78      481.82     31.90 o
   7  -7   5      420.78      580.86     29.50 o
  -7   7  -5      420.78      588.88     39.37 o
  -8   7  -5        4.73       24.50     18.45 o
   8  -7   5        4.73      -20.55     14.13 o
  -8  -7  -5        4.73       17.28     17.40 o
  -8   7  -5        4.73      -29.34     19.56 o
  -9   7  -5        0.31      -21.35     21.97 o
   9  -7   5        0.31      -20.27     13.51 o
  -9   7  -5        0.31        1.85     18.94 o
  -9  -7  -5        0.31        0.68     17.53 o
  10  -7   5      235.60      224.25     18.45 o
 -10  -7  -5      235.60      306.44     30.42 o
 -10   7  -5      235.60      240.23     33.69 o
 -10   7  -5      235.60      264.85     30.11 o
 -12  -8   5        2.92        5.92     21.97 o
 -12  -8   5        2.92       -9.81     24.93 o
 -11   8   5       89.48       95.15     24.74 o
 -11  -8   5       89.48       54.86     22.34 o
 -11  -8   5       89.48       68.74     25.86 o
 -10   8   5       23.82       16.85     20.24 o
 -10  -8   5       23.82       22.96     18.51 o
 -10  -8   5       23.82       18.45     20.55 o
  -9   8   5       74.02       63.31     20.43 o
  -9  -8   5       74.02       36.35     19.99 o
  -9  -8   5       74.02       88.98     18.14 o
  -8   8   5     3177.51     3172.23    103.30 o
   8  -8  -5     3177.51     3263.62    105.21 o
   8   8  -5     3177.51     3113.05     90.65 o
  -8  -8   5     3177.51     3143.05    106.76 o
  -8  -8   5     3177.51     2949.65     97.50 o
   7  -8  -5       23.89       41.71     16.41 o
  -7  -8   5       23.89       22.96     16.17 o
  -7   8   5       23.89       33.51     15.00 o
   7   8  -5       23.89       14.56      6.54 o
  -7  -8   5       23.89       17.71     13.88 o
  -6   8   5     1441.93     1436.51     52.64 o
   6  -8  -5     1441.93     1453.10     55.60 o
  -6  -8   5     1441.93     1412.87     56.40 o
  -6  -8   5     1441.93     1428.36     50.79 o
   6   8  -5     1441.93     1405.22     46.40 o
  -5  -8   5      194.62      193.76     19.87 o
   5   8  -5      194.62      224.86     16.60 o
  -5   8   5      194.62      191.30     16.85 o
   5  -8  -5      194.62      234.49     19.81 o
  -5  -8   5      194.62      235.48     18.57 o
   4   8  -5     4158.47     3929.64    114.78 o
  -4  -8   5     4158.47     4085.33    124.53 o
   4  -8  -5     4158.48     3944.14    138.04 o
  -4  -8   5     4158.47     3977.71    117.31 o
  -4   8   5     4158.48     4197.95    119.90 o
   4  -8  -5     4158.48     4021.96    121.50 o
  -3   8   5     2110.33     2223.04     68.74 o
   3  -8  -5     2110.33     2238.40     71.03 o
  -3  -8   5     2110.32     2204.46     69.30 o
   3  -8  -5     2110.33     2259.38     82.01 o
  -3  -8   5     2110.32     2131.89     74.23 o
  -2   8   5     2651.69     2706.21     78.99 o
  -2  -8   5     2651.68     2668.39     86.45 o
  -2  -8   5     2651.68     2602.11     80.90 o
   2   8  -5     2651.68     2679.00     86.89 o
   2  -8  -5     2651.69     2681.84     97.93 o
   2  -8  -5     2651.69     2625.07     81.70 o
   1  -8  -5      154.31      179.45     13.70 o
  -1  -8   5      154.31      150.01     17.40 o
   1   8  -5      154.31      169.51     18.64 o
  -1  -8   5      154.31      151.62     14.75 o
   0  -8  -5       42.46       71.64     10.55 o
   0   8  -5       42.46       62.70     15.00 o
   0  -8   5       42.46       53.19     13.58 o
   0  -8   5       42.46       45.11     11.91 o
   1  -8   5       17.02        9.63     12.53 o
  -1  -8  -5       17.02       19.13      8.95 o
   1  -8   5       17.02        6.23     11.23 o
  -1   8  -5       17.02        2.84     13.58 o
   2  -8   5     2368.84     2186.94     81.58 o
  -2  -8  -5     2368.84     2327.20     71.15 o
  -2   8  -5     2368.84     2382.12     79.54 o
   2  -8   5     2368.84     2418.16     79.11 o
   2  -8   5     2368.84     2367.50     72.69 o
   3  -8   5     1259.73     1132.35     44.12 o
  -3  -8  -5     1259.73     1164.99     41.22 o
   3  -8   5     1259.73     1212.69     44.00 o
  -3   8  -5     1259.73     1253.73     50.48 o
   4  -8   5      116.74      109.59     14.25 o
  -4   8  -5      116.74       69.98     18.88 o
   4  -8   5      116.74      106.14     14.87 o
   5  -8   5      151.71      155.44     16.48 o
   5  -8   5      151.71      138.72     17.28 o
  -5   8  -5      151.71      147.17     22.52 o
  -6   8  -5     2322.30     2243.09     83.80 o
   6  -8   5     2322.30     2379.90     74.98 o
  -7  -8  -5       34.39       48.38     17.15 o
   7  -8   5       34.38       46.65     15.92 o
  -7   8  -5       34.38       44.68     22.03 o
  -8   8  -5      719.72      674.29     44.74 o
   8  -8   5      719.72      594.93     33.08 o
  -8  -8  -5      719.72      638.68     36.96 o
   9  -8   5        0.79       -5.80     15.18 o
  -9   8  -5        0.79      -16.17     22.77 o
  -9  -8  -5        0.79       15.74     19.01 o
  10  -8   5      132.88      129.03     18.08 o
 -10  -8  -5      132.88      151.68     26.23 o
 -10   8  -5      132.88      146.50     31.59 o
 -11  -9   5      991.31     1102.42     58.62 o
 -11  -9   5      991.31      920.75     49.37 o
 -10  -9   5       15.00       -2.22     21.17 o
 -10  -9   5       15.00       48.63     20.43 o
  -9   9   5      998.22     1033.30     50.48 o
  -9  -9   5      998.21     1028.18     52.27 o
  -9  -9   5      998.21     1008.93     45.05 o
  -8  -9   5       26.65       39.12     19.68 o
  -8  -9   5       26.65       22.28     17.09 o
   8  -9  -5       26.65       36.16     18.88 o
  -8   9   5       26.65       33.08     17.65 o
   7  -9  -5      114.83      130.51     20.86 o
  -7   9   5      114.83      115.70     18.33 o
  -7  -9   5      114.83       79.60     20.12 o
  -7  -9   5      114.83       81.08     18.39 o
   6  -9  -5        3.55       -3.64     15.12 o
  -6  -9   5        3.55       -2.65     15.18 o
  -6   9   5        3.55      -14.13     12.77 o
  -6  -9   5        3.55      -16.78     12.59 o
  -5  -9   5       13.25      -11.35     12.22 o
  -5  -9   5       13.25      -11.35     13.76 o
   5  -9  -5       13.25       -9.44     13.82 o
  -5   9   5       13.25       -4.94      6.29 o
   4  -9  -5     3302.21     3226.10    101.76 o
   4  -9  -5     3302.21     3304.54    114.16 o
  -4   9   5     3302.21     3252.45     99.54 o
  -4  -9   5     3302.21     3126.51     97.50 o
  -4  -9   5     3302.21     3301.64    104.84 o
  -3  -9   5     1113.18     1246.32     45.11 o
  -3   9   5     1113.18     1250.70     43.94 o
   3  -9  -5     1113.18     1222.19     46.71 o
   3  -9  -5     1113.18     1237.93     52.33 o
  -3  -9   5     1113.18     1214.60     50.72 o
  -2  -9   5     2076.29     2065.31     66.95 o
  -2  -9   5     2076.29     2071.61     72.45 o
   2  -9  -5     2076.29     2056.92     67.57 o
  -2   9   5     2076.29     2088.64     64.55 o
   2   9  -5     2076.29     2143.43     73.19 o
  -1  -9   5     1540.20     1754.18     57.64 o
  -1  -9   5     1540.20     1719.68     63.31 o
   1  -9  -5     1540.20     1694.63     57.27 o
   1   9  -5     1540.20     1755.29     63.37 o
   0  -9   5     1809.96     1944.67     60.78 o
   0   9  -5     1809.96     1762.57     66.27 o
   0  -9   5     1809.96     1815.76     65.72 o
   0  -9  -5     1809.96     1782.75     59.49 o
  -1   9  -5     1758.57     1851.00     66.46 o
   1  -9   5     1758.57     1747.39     60.47 o
   1  -9   5     1758.57     1838.66     66.58 o
  -1  -9  -5     1758.57     1823.23     59.05 o
  -2  -9  -5     1391.84     1362.89     47.45 o
   2  -9   5     1391.83     1359.37     49.74 o
  -2   9  -5     1391.83     1365.36     55.85 o
  -3  -9  -5     1244.99     1207.69     43.07 o
  -3   9  -5     1245.00     1290.57     53.01 o
   3  -9   5     1245.00     1171.22     45.05 o
   3  -9   5     1245.00     1188.99     45.85 o
  -4  -9  -5       72.23       67.08     13.14 o
  -4   9  -5       72.23       46.53     19.50 o
   4  -9   5       72.23       70.04     15.43 o
   5  -9   5      398.54      359.39     27.15 o
  -5   9  -5      398.54      401.35     31.04 o
  -6   9  -5      168.30      153.04     25.24 o
   6  -9   5      168.30      150.07     19.50 o
  -7   9  -5       11.79       10.49     22.34 o
  -7  -9  -5       11.79       13.33     16.91 o
   7  -9   5       11.79       20.24     16.35 o
  -8  -9  -5       81.22       76.58     19.93 o
   8  -9   5       81.22       89.66     19.68 o
  -8   9  -5       81.22       92.38     26.53 o
  -9  -9  -5        0.11        6.29     18.94 o
  -9   9  -5        0.11      -36.65     24.44 o
   9  -9   5        0.11      -11.29     16.85 o
 -11 -10   5        8.70       -6.73     24.37 o
 -11 -10   5        8.70       33.45     21.04 o
 -10 -10   5       30.09       30.79     19.81 o
 -10 -10   5       30.09       12.90     23.70 o
  -9 -10   5      857.40      860.71     42.46 o
  -8 -10   5      345.37      388.08     27.83 o
  -8  10   5      345.37      390.37     30.24 o
  -7 -10   5      919.47      970.42     50.48 o
  -7 -10   5      919.47     1013.93     43.20 o
  -7  10   5      919.47      999.18     46.03 o
   6 -10  -5       90.61       78.80     18.76 o
  -6  10   5       90.61       98.24     16.97 o
  -6 -10   5       90.61       57.76     19.01 o
  -6 -10   5       90.61       83.18     17.71 o
   5 -10  -5      353.60      406.66     26.90 o
  -5 -10   5      353.60      317.49     24.74 o
  -5 -10   5      353.60      345.75     27.40 o
   4 -10  -5     1635.81     1654.21     61.28 o
  -4 -10   5     1635.82     1695.19     64.67 o
  -4  10   5     1635.81     1699.69     58.44 o
   4 -10  -5     1635.81     1608.79     64.86 o
  -4 -10   5     1635.82     1645.70     57.33 o
  -3 -10   5     2045.25     2000.64     67.82 o
  -3 -10   5     2045.25     2073.58     74.98 o
   3 -10  -5     2045.25     2054.45     70.22 o
  -3  10   5     2045.25     2195.58     67.76 o
  -2 -10   5      272.47      259.24     23.26 o
   2  10  -5      272.47      254.73     24.07 o
  -2  10   5      272.47      269.85     19.93 o
   2 -10  -5      272.47      293.85     20.92 o
  -2 -10   5      272.47      262.57     21.04 o
  -1 -10   5       76.58       69.11     14.50 o
   1  10  -5       76.58       16.91     16.17 o
  -1 -10   5       76.58       69.11     17.09 o
   1 -10  -5       76.58       21.29     12.47 o
   0 -10  -5     1102.60     1055.09     42.02 o
   0  10  -5     1102.60     1121.48     49.12 o
   0 -10   5     1102.60     1085.94     42.76 o
   0 -10   5     1102.60     1159.56     49.43 o
   1 -10   5       11.36       20.80     13.95 o
  -1  10  -5       11.36        3.09     16.23 o
  -1 -10  -5       11.36        8.70     11.42 o
  -2 -10  -5      733.35      729.02     33.14 o
   2 -10   5      733.36      688.91     34.06 o
  -2  10  -5      733.36      768.58     41.16 o
  -3  10  -5      342.90      360.75     29.62 o
  -3 -10  -5      342.90      415.36     25.86 o
   3 -10   5      342.90      373.40     20.80 o
   3 -10   5      342.90      370.31     27.77 o
   4 -10   5      149.84      170.56     19.68 o
  -4 -10  -5      149.84      172.29     17.90 o
  -4  10  -5      149.84      161.55     24.81 o
   5 -10   5      485.12      421.65     28.20 o
  -5  10  -5      485.12      374.14     32.21 o
  -6  10  -5     1044.28     1103.10     54.43 o
   6 -10   5     1044.28      965.98     44.62 o
   7 -10   5      379.91      461.02     33.69 o
  -7  10  -5      379.91      598.88     44.12 o
  -8  10  -5      124.36      108.91     28.94 o
  -8 -10  -5      124.36      104.41     22.46 o
   8 -10   5      124.36      127.55     22.21 o
 -10 -11   5      116.71       97.68     22.89 o
 -10 -11   5      116.71      125.21     29.87 o
  -9 -11   5      805.24      824.48     43.94 o
  -8 -11   5      461.90      499.28     35.24 o
  -7 -11   5       84.29       79.67     18.45 o
  -6 -11   5        5.55      -21.38     14.25 o
  -5  11   5       39.31       12.16     12.34 o
  -5 -11   5       39.31       28.14     15.43 o
  -5 -11   5       39.31       14.93     17.65 o
  -4  11   5       39.01       25.05     14.01 o
   4 -11  -5       39.01       36.28     16.72 o
  -4 -11   5       39.02       54.49     16.04 o
  -4 -11   5       39.02       44.43     17.59 o
   4 -11  -5       39.01       63.81     15.30 o
  -3 -11   5       70.70       88.55     18.94 o
  -3 -11   5       70.70       65.23     16.23 o
   3 -11  -5       70.70       62.82     16.35 o
  -3  11   5       70.70       64.98     13.95 o
   2 -11  -5      498.13      471.94     29.81 o
  -2  11   5      498.13      475.40     26.16 o
  -2 -11   5      498.13      455.71     29.62 o
   2  11  -5      498.13      477.68     34.31 o
  -2 -11   5      498.13      464.05     31.47 o
   1  11  -5       29.72       34.19     17.96 o
  -1 -11   5       29.72       15.92     16.41 o
  -1 -11   5       29.72       -7.84     15.06 o
   1 -11  -5       29.72       23.14     13.51 o
   0 -11   5        6.79      -10.80     13.95 o
   0  11  -5        6.79        6.29     17.46 o
   0 -11  -5        6.78      -14.81     12.53 o
  -1  11  -5     1424.23     1576.03     62.70 o
   1 -11   5     1424.23     1464.64     55.23 o
  -1 -11  -5     1424.23     1539.31     54.92 o
  -2 -11  -5      316.37      342.42     25.42 o
  -2  11  -5      316.37      292.68     29.19 o
   2 -11   5      316.37      250.60     23.88 o
   3 -11   5      198.38      222.33     22.03 o
  -3 -11  -5      198.38      234.18     19.99 o
  -3  11  -5      198.38      180.81     26.78 o
   3 -11   5      198.38      212.09     17.22 o
  -4  11  -5       21.29       10.43     21.17 o
   4 -11   5       21.29        8.52     16.54 o
  -5  11  -5       67.72       27.95     22.52 o
   5 -11   5       67.72       37.64     19.13 o
  -6  11  -5        0.28      -23.08     22.03 o
   6 -11   5        0.28      -10.68     18.70 o
   7 -11   5        0.09       -1.23     19.38 o
  -7  11  -5        0.09       23.82     25.18 o
  -8 -11  -5        2.61       18.82     20.06 o
   8 -11   5        2.61      -12.90     18.70 o
  -8  11  -5        2.61       -9.63     25.30 o
  -9 -12   5      604.80      545.01     38.94 o
  -8 -12   5       15.98       56.28     21.97 o
  -7 -12   5     1031.99     1101.74     49.18 o
  -6 -12   5       40.72       31.59     17.34 o
  -5 -12   5     1317.33     1296.98     52.27 o
  -4 -12   5      599.01      610.23     42.64 o
  -4 -12   5      599.01      538.71     34.19 o
  -3 -12   5     2855.83     2913.43     93.73 o
  -3 -12   5     2855.83     2984.21    101.82 o
  -2 -12   5      971.17      997.51     50.97 o
  -2  12   5      971.18      988.50     39.62 o
  -2 -12   5      971.17      943.39     42.21 o
   2  12  -5      971.17     1033.06     49.68 o
   1  12  -5       70.34        4.32     18.39 o
  -1 -12   5       70.34       50.42     16.72 o
   0  12  -5       63.70       57.64     21.04 o
   0 -12   5       63.70       48.93     17.09 o
  -1  12  -5        1.80        2.47     19.68 o
   1 -12   5        1.80        4.69     16.29 o
   2 -12   5       36.15       37.83     18.76 o
  -2  12  -5       36.15       54.06     22.28 o
   3 -12   5      540.72      537.05     34.74 o
  -3  12  -5      540.72      458.68     36.22 o
  -4  12  -5       40.08       11.72     23.08 o
   4 -12   5       40.08       12.53     18.33 o
   5 -12   5      455.25      460.22     33.26 o
  -5  12  -5      455.25      555.19     40.60 o
  -6  12  -5       76.10       51.34     27.21 o
   6 -12   5       76.10       74.23     22.40 o
  -7  12  -5      428.97      412.09     39.93 o
   7 -12   5      428.97      468.49     35.73 o
  -8 -13   5      553.95      562.59     39.74 o
  -7 -13   5       36.82       28.69     21.10 o
  -6 -13   5       47.59       31.22     20.06 o
  -5 -13   5        9.01       28.20     19.50 o
  -4 -13   5      144.23      154.64     21.78 o
  -3 -13   5       59.87       61.58     20.24 o
   2  13  -5      736.91      750.74     46.16 o
  -2 -13   5      736.91      697.30     38.81 o
  -1 -13   5       15.84       -1.91     18.20 o
   1  13  -5       15.84       16.60     20.12 o
   0  13  -5      578.54      548.59     40.79 o
   0 -13   5      578.54      531.74     35.30 o
  -1  13  -5      119.60       82.87     24.81 o
   1 -13   5      119.60       95.34     20.86 o
   2 -13   5     2384.76     2444.14     84.97 o
  -2  13  -5     2384.76     2612.11     94.72 o
  -3  13  -5        6.81      -17.96     22.46 o
   3 -13   5        6.81        9.07     19.19 o
  -4  13  -5        6.90      -30.11     23.26 o
   4 -13   5        6.90      -10.37     19.19 o
  -5  13  -5        7.04       -0.31     24.93 o
   5 -13   5        7.04       -5.86     20.98 o
   6 -13   5        9.10      -31.01     20.67 o
  -6  13  -5        9.10       10.43     26.90 o
  -7 -14   5      732.37      768.58     44.55 o
  -6 -14   5        0.64       -4.44     20.67 o
  -5 -14   5      477.61      428.63     30.92 o
  -4 -14   5        6.68       14.25     20.67 o
  -3 -14   5      924.07      949.32     45.05 o
  -2 -14   5      230.73      236.84     26.53 o
  -1 -14   5       65.67       56.34     19.81 o
   0 -14   5        5.23        4.69     19.01 o
   1 -14   5      109.05       39.31     20.73 o
   2 -14   5      171.01      183.77     25.49 o
   3 -14   5      341.22      299.47     28.88 o
   4 -14   5       27.29        7.40     21.04 o
  -5 -15   5        1.78      -20.12     21.29 o
  -4 -15   5        0.98       17.53     20.67 o
  -3 -15   5        7.39       14.44     20.30 o
  -2 -15   5      277.33      320.20     29.25 o
  -1 -15   5       39.18       20.36     22.09 o
   0 -15   5      148.82       93.55     24.13 o
   1 -15   5       22.61       33.88     23.76 o
   2 -15   5      556.72      514.52     37.70 o
   3 -15   5       69.88       99.91     26.78 o
 -14   0   6      256.44      206.29     32.95 o
 -14   0   6      256.44      151.86     25.18 o
 -10   0   6      304.08      299.04     22.89 o
 -10   0   6      304.08      320.14     26.78 o
  -8   0   6    12179.16    12557.19    346.37 o
  -8   0   6    12179.16    12435.31    359.45 o
   8   0  -6    12179.16    12914.42    359.51 o
  -6   0   6       25.97       11.05      8.27 o
   6   0  -6       25.97        8.08      9.19 o
  -6   0   6       25.97        7.34      9.32 o
  -4   0   6       47.23       81.08      9.63 o
  -4   0   6       47.23       95.96      7.90 o
   4   0  -6       47.23      144.03     11.48 o
  -2   0   6     6241.38     6024.63    170.01 o
   2   0  -6     6241.38     6107.01    171.12 o
   2   0  -6     6241.38     6093.93    164.08 o
  -2   0   6     6241.38     5898.69    203.14 o
  -2   0   6     6241.38     6154.84    170.75 o
   0   0   6     6579.96     7110.70    188.09 o
   0   0   6     6579.96     7005.67    187.47 o
   0   0   6     6579.96     5899.43    222.21 o
   0   0  -6     6579.96     7005.11    223.26 o
   0   0  -6     6579.96     6328.73    186.85 o
   2   0   6     2962.34     2486.59     93.06 o
  -2   0  -6     2962.34     2552.00     75.10 o
  -2   0  -6     2962.34     2524.48     92.32 o
   2   0   6     2962.34     2643.09     73.56 o
   4   0   6     2450.48     2275.37     67.88 o
  -4   0  -6     2450.48     2349.72     65.04 o
  -4   0  -6     2450.48     2132.76     69.55 o
  -6   0  -6     6329.73     7723.15    225.48 o
  -6   0  -6     6329.73     7949.50    216.72 o
  -8   0  -6       38.69       66.71     16.11 o
  -8   0  -6       38.69       58.56     18.70 o
 -10   0  -6      282.04      282.56     30.18 o
 -14  -1   6       77.56       41.16     22.40 o
 -14   1   6       77.55       51.46     23.45 o
 -14   1   6       77.55       88.12     28.63 o
 -14  -1   6       77.56       56.22     27.34 o
 -13  -1   6     2431.11     2331.03     83.80 o
 -13   1   6     2431.11     2522.75     94.10 o
 -13   1   6     2431.11     2316.22     83.98 o
 -13  -1   6     2431.11     2446.61     94.04 o
 -12   1   6      148.38      139.40     26.47 o
 -12   1   6      148.38      168.28     23.45 o
 -12  -1   6      148.37      164.58     23.08 o
 -12  -1   6      148.37      127.80     26.72 o
 -11  -1   6      946.71      995.04     49.06 o
 -11   1   6      946.71      986.96     49.06 o
 -11  -1   6      946.71      956.79     42.95 o
 -11   1   6      946.71      934.08     42.08 o
 -10  -1   6      961.07      952.71     41.65 o
 -10   1   6      961.07      918.28     39.74 o
 -10   1   6      961.07      958.45     45.73 o
 -10  -1   6      961.07      973.08     45.85 o
  -9  -1   6      835.56      861.26     37.77 o
  -9   1   6      835.56      863.24     36.22 o
  -9   1   6      835.56      780.36     40.42 o
   9  -1  -6      835.56      895.20     43.32 o
  -9  -1   6      835.56      852.01     41.16 o
  -8   1   6     1050.49     1059.59     45.11 o
  -8   1   6     1050.49     1064.34     40.79 o
  -8  -1   6     1050.49     1068.72     45.48 o
   8  -1  -6     1050.49     1072.61     46.96 o
  -8  -1   6     1050.49     1049.04     40.97 o
  -7   1   6       12.30        4.32      9.50 o
  -7  -1   6       12.30        5.06     10.31 o
   7  -1  -6       12.30       -5.62     10.86 o
  -7   1   6       12.30       -0.49     10.86 o
  -7  -1   6       12.30       -5.62     10.80 o
  -6  -1   6        0.04       -1.48      8.82 o
  -6   1   6        0.04        4.32      8.95 o
  -6   1   6        0.04        0.12      7.03 o
  -6  -1   6        0.04       -1.67      8.21 o
   6  -1  -6        0.04       -0.68      8.70 o
  -5   1   6      892.29     1046.51     37.21 o
  -5  -1   6      892.28      957.77     37.21 o
   5  -1  -6      892.29     1004.36     37.33 o
  -5   1   6      892.29     1007.88     32.52 o
  -5  -1   6      892.28      985.85     34.31 o
   4  -1  -6      516.39      493.30     22.71 o
  -4  -1   6      516.40      542.54     20.49 o
  -4  -1   6      516.40      501.87     22.83 o
  -4   1   6      516.39      521.56     17.40 o
  -4   1   6      516.39      503.60     22.03 o
   3  -1  -6    19381.56    18956.39    494.78 o
  -3  -1   6    19381.58    19299.55    511.68 o
  -3  -1   6    19381.58    18212.80    511.81 o
  -3   1   6    19381.56    19424.69    603.57 o
   3  -1  -6    19381.56    18728.50    511.44 o
   3   1  -6    19381.58    19036.98    496.13 o
  -3   1   6    19381.56    15957.25    510.20 o
  -3  -1   6    19381.58    18154.37    496.13 o
  -2  -1   6    14937.00    16069.25    444.85 o
  -2   1   6    14936.99    15929.04    445.22 o
  -2   1   6    14936.99    15977.36    444.61 o
   2   1  -6    14937.00    16309.23    446.09 o
  -2   1   6    14936.99    16161.62    525.32 o
  -2  -1   6    14937.00    16448.75    439.12 o
   2  -1  -6    14936.99    15958.97    445.04 o
   2   1  -6    14937.00    15725.90    431.28 o
   1   1  -6     2175.31     2246.80     58.38 o
   1   1  -6     2175.31     1931.90     61.71 o
  -1  -1   6     2175.31     1985.58     60.97 o
   1  -1  -6     2175.32     2029.40     60.10 o
  -1   1   6     2175.32     1988.11     74.91 o
   1  -1  -6     2175.32     2114.49     60.23 o
   0   1  -6       21.93       31.29      6.85 o
   0   1  -6       21.93       20.43      8.15 o
   0   1  -6       21.93       24.87      4.07 o
   0  -1  -6       21.93       15.43      4.38 o
   0   1   6       21.93       10.86      8.95 o
   0   1  -6       21.93       25.73      4.20 o
   0  -1   6       21.93       30.36      5.68 o
   0  -1  -6       21.93       22.28      9.13 o
   0  -1   6       21.93       23.08      8.21 o
  -1  -1  -6     9627.62    10130.57    317.80 o
   1   1   6     9627.62     9716.76    317.98 o
  -1   1  -6     9627.62     9845.42    316.25 o
   1  -1   6     9627.62     9459.13    266.15 o
  -1  -1  -6     9627.62     9231.67    266.83 o
  -1   1  -6     9627.62     9181.19    258.00 o
   1  -1   6     9627.62     9439.87    316.50 o
  -1   1  -6     9627.62     9562.98    267.51 o
  -1   1  -6     9627.62     9618.89    257.57 o
  -2   1  -6     1963.88     2082.34     57.02 o
  -2   1  -6     1963.88     2038.28     61.40 o
  -2  -1  -6     1963.88     1917.21     75.47 o
  -2   1  -6     1963.88     1950.84     73.74 o
  -2  -1  -6     1963.88     2099.25     59.30 o
   2  -1   6     1963.88     1785.65     73.49 o
   2  -1   6     1963.88     2108.75     59.98 o
   3  -1   6      557.32      407.15     18.51 o
  -3   1  -6      557.32      366.55     16.29 o
  -3   1  -6      557.32      401.10     24.56 o
  -3  -1  -6      557.32      383.45     17.90 o
  -3   1  -6      557.32      369.69     19.99 o
  -3  -1  -6      557.32      392.40     25.55 o
   4  -1   6      397.08      374.75     19.75 o
  -4  -1  -6      397.08      346.86     20.06 o
  -4   1  -6      397.08      358.28     21.66 o
  -4   1  -6      397.08      363.03     25.98 o
  -4  -1  -6      397.08      343.96     12.71 o
  -4   1  -6      397.08      366.30     17.83 o
  -5  -1  -6       25.64       15.80     11.17 o
  -5   1  -6       25.64        9.63     11.85 o
  -5  -1  -6       25.64       24.74      7.53 o
  -5   1  -6       25.64       48.56     10.68 o
  -6   1  -6       63.83       84.23     15.55 o
  -6  -1  -6       63.83       61.96     14.44 o
  -6  -1  -6       63.83       64.79     11.11 o
  -6   1  -6       63.83       73.43     12.65 o
  -7  -1  -6      216.93      212.28     20.12 o
  -7   1  -6      216.93      170.62     20.55 o
  -7   1  -6      216.93      226.35     18.57 o
  -7  -1  -6      216.93      207.15     16.78 o
  -8  -1  -6       60.07       64.79     14.93 o
  -8  -1  -6       60.07       90.65     19.31 o
  -8   1  -6       60.07       48.13     16.29 o
  -8   1  -6       60.07       63.56     18.51 o
  -9  -1  -6      108.24      117.80     22.28 o
  -9   1  -6      108.24      126.07     20.24 o
  -9   1  -6      108.24       96.88     21.97 o
 -10  -1  -6        5.69        6.11     21.10 o
 -10   1  -6        5.69       26.53     22.09 o
 -11   1  -6      979.80      994.80     55.54 o
 -11  -1  -6      979.80     1038.67     55.54 o
 -14   2   6       19.57       -3.70     25.12 o
 -14   2   6       19.57      -27.77     18.51 o
 -14  -2   6       19.57       33.75     27.40 o
 -14  -2   6       19.57       -0.19     23.02 o
 -13   2   6        4.38       10.31     24.19 o
 -13   2   6        4.38       28.08     20.67 o
 -13  -2   6        4.38      -20.73     21.41 o
 -13  -2   6        4.38        4.13     24.68 o
 -12   2   6      888.13      956.91     44.06 o
 -12  -2   6      888.13      868.11     51.46 o
 -12   2   6      888.13      984.18     52.08 o
 -12  -2   6      888.13      907.85     45.29 o
 -11  -2   6      464.12      465.40     30.79 o
 -11  -2   6      464.12      406.35     32.52 o
 -11   2   6      464.12      442.45     30.30 o
 -11   2   6      464.12      511.19     36.04 o
 -10  -2   6      591.36      599.25     33.69 o
 -10  -2   6      591.36      621.15     37.33 o
 -10   2   6      591.36      653.00     31.78 o
 -10   2   6      591.36      558.46     36.16 o
  -9   2   6      891.22      841.82     36.47 o
  -9   2   6      891.22      825.16     40.36 o
  -9  -2   6      891.22      893.84     41.65 o
  -9  -2   6      891.22      833.25     36.65 o
   9  -2  -6      891.22      841.45     42.02 o
  -8  -2   6    19666.71    19797.35    539.58 o
  -8  -2   6    19666.71    19618.76    557.97 o
   8  -2  -6    19666.72    20046.96    557.41 o
  -8   2   6    19666.72    19699.91    557.53 o
  -8   2   6    19666.72    20243.06    538.65 o
  -7  -2   6     4757.35     4475.63    137.73 o
  -7   2   6     4757.33     4677.48    137.49 o
  -7  -2   6     4757.35     4534.01    131.50 o
  -7   2   6     4757.33     4417.44    129.65 o
   7  -2  -6     4757.33     4722.34    137.67 o
  -6   2   6     2758.07     2697.88     85.10 o
  -6   2   6     2758.07     2760.70     79.48 o
   6  -2  -6     2758.07     2733.43     85.65 o
  -6  -2   6     2758.07     2683.13     85.84 o
  -6  -2   6     2758.07     2767.80     81.64 o
  -5  -2   6      843.11      850.40     33.69 o
   5  -2  -6      843.11      825.41     32.95 o
  -5   2   6      843.11      816.03     32.09 o
  -5   2   6      843.11      884.90     27.83 o
  -5  -2   6      843.11      831.02     30.42 o
  -4  -2   6     2333.31     2222.30     63.93 o
  -4   2   6     2333.31     2164.23     78.86 o
  -4  -2   6     2333.31     2142.76     67.51 o
  -4  -2   6     2333.31     2088.88     67.08 o
   4  -2  -6     2333.31     2135.29     66.21 o
   3  -2  -6     1116.16      971.60     29.19 o
  -3   2   6     1116.16      951.29     31.84 o
  -3  -2   6     1116.16     1013.74     34.87 o
  -3  -2   6     1116.16      997.64     31.84 o
  -3   2   6     1116.16      981.41     40.36 o
   3   2  -6     1116.16      987.39     32.40 o
   3  -2  -6     1116.16      958.95     33.08 o
  -2  -2   6     1207.78     1346.84     38.26 o
   2   2  -6     1207.78     1274.40     42.08 o
   2   2  -6     1207.78     1269.89     38.88 o
  -2   2   6     1207.78     1273.66     37.40 o
  -2   2   6     1207.78     1270.39     37.46 o
  -2  -2   6     1207.78     1235.03     41.28 o
   2  -2  -6     1207.78     1264.40     39.12 o
  -2   2   6     1207.78     1170.79     49.30 o
  -1  -2   6      783.21      802.58     24.74 o
  -1   2   6      783.21      816.09     35.61 o
  -1  -2   6      783.21      830.90     35.79 o
   1  -2  -6      783.21      822.39     25.36 o
  -1  -2   6      783.21      825.96     28.94 o
   1  -2  -6      783.21      815.23     25.24 o
   1   2  -6      783.21      790.61     26.16 o
   1   2  -6      783.21      805.85     29.68 o
  -1  -2   6      783.21      783.39     24.19 o
   0   2  -6     2419.02     2172.75     73.06 o
   0  -2  -6     2419.02     2395.64     88.74 o
   0  -2   6     2419.02     2598.84     73.06 o
   0   2  -6     2419.02     2545.83     69.24 o
   0   2   6     2419.02     2503.81     89.35 o
   0  -2   6     2419.02     2504.80     87.26 o
  -1   2  -6       34.07       12.90      8.08 o
   1  -2   6       34.07       31.66      9.75 o
  -1   2  -6       34.07       35.54      9.75 o
  -1  -2  -6       34.07       41.22     10.98 o
   1  -2   6       34.07       19.87      7.03 o
  -1   2  -6       34.07       15.12      5.62 o
  -2   2  -6      156.97      127.98     12.28 o
  -2  -2  -6      156.97      178.46      9.94 o
  -2   2  -6      156.97      194.50     11.60 o
   2  -2   6      156.97      146.43     15.00 o
  -2  -2  -6      156.97      203.64     18.70 o
  -2   2  -6      156.97      176.36     15.06 o
   2  -2   6      156.97      185.80     13.88 o
  -3   2  -6       12.59       19.19      7.22 o
  -3  -2  -6       12.59       36.47      7.40 o
  -3   2  -6       12.59       54.30     10.61 o
  -3   2  -6       12.59       38.44     12.03 o
   3  -2   6       12.59       54.30      9.13 o
  -4   2  -6      261.31      213.14     17.22 o
  -4   2  -6      261.31      244.30     16.04 o
  -4  -2  -6      261.31      287.99     17.34 o
   4  -2   6      261.31      283.24     18.76 o
  -4   2  -6      261.31      227.46     20.92 o
  -5  -2  -6     1096.05     1073.23     40.48 o
  -5   2  -6     1096.05     1098.28     43.01 o
  -5   2  -6     1096.05     1178.81     49.92 o
  -5   2  -6     1096.05     1061.81     38.94 o
  -5  -2  -6     1096.05     1143.14     33.26 o
  -6  -2  -6     2176.32     2524.73     81.52 o
  -6  -2  -6     2176.32     2588.41     74.54 o
  -6   2  -6     2176.32     2534.11     83.68 o
  -6   2  -6     2176.32     2604.52     79.11 o
  -7  -2  -6       16.09       10.49     10.98 o
  -7   2  -6       16.10        4.07     13.64 o
  -7  -2  -6       16.09       16.54     14.50 o
  -7   2  -6       16.10        6.91     15.67 o
  -8  -2  -6      364.11      370.06     27.65 o
  -8   2  -6      364.11      390.12     28.20 o
  -8   2  -6      364.11      389.07     29.19 o
  -9   2  -6       18.99       10.49     19.87 o
  -9   2  -6       18.99       -2.34     16.17 o
  -9  -2  -6       18.99       -4.32     17.65 o
 -10   2  -6      132.81      172.41     27.40 o
 -10   2  -6      132.81      156.55     23.63 o
 -10  -2  -6      132.81      179.14     26.53 o
 -11  -2  -6      238.47      288.67     32.77 o
 -11   2  -6      238.47      276.45     33.82 o
 -13  -3   6     1523.44     1456.68     68.62 o
 -13   3   6     1523.44     1447.74     59.36 o
 -13  -3   6     1523.44     1339.99     59.98 o
 -13   3   6     1523.44     1531.17     68.74 o
 -12   3   6     2216.63     2285.86     79.54 o
 -12   3   6     2216.63     2419.21     89.48 o
 -12  -3   6     2216.63     2293.94     82.50 o
 -12  -3   6     2216.63     2405.88     90.46 o
 -11  -3   6      230.71      218.88     22.34 o
 -11  -3   6      230.71      209.44     26.10 o
 -11   3   6      230.71      193.39     21.23 o
 -11   3   6      230.71      219.31     25.98 o
 -10  -3   6      436.87      409.31     28.08 o
 -10   3   6      436.87      421.28     32.83 o
 -10  -3   6      436.87      499.03     34.00 o
 -10   3   6      436.87      490.21     28.57 o
  -9   3   6      552.48      518.90     32.58 o
   9  -3  -6      552.48      524.46     34.62 o
   9   3  -6      552.48      593.88     28.32 o
  -9  -3   6      552.48      469.54     29.62 o
  -9  -3   6      552.48      524.15     33.63 o
  -9   3   6      552.48      541.43     27.15 o
  -8  -3   6      355.50      304.04     23.94 o
  -8  -3   6      355.50      360.38     28.51 o
   8  -3  -6      355.50      442.20     30.79 o
  -8   3   6      355.50      317.49     21.84 o
   8   3  -6      355.50      328.29     22.28 o
  -8   3   6      355.50      374.01     27.71 o
  -7   3   6        5.96        9.69      9.87 o
  -7  -3   6        5.96       17.96     11.42 o
   7  -3  -6        5.96       -6.91     11.72 o
  -7  -3   6        5.96        7.28     12.65 o
  -7   3   6        5.96        1.67     11.97 o
  -6   3   6       91.31       74.98     12.28 o
   6  -3  -6       91.31       84.54     12.77 o
  -6  -3   6       91.31       83.68     13.14 o
  -6  -3   6       91.31       84.48     11.42 o
  -6   3   6       91.31      104.78      9.94 o
  -5  -3   6      358.25      393.45     19.99 o
  -5   3   6      358.25      367.66     23.33 o
  -5   3   6      358.25      368.83     20.24 o
   5  -3  -6      358.25      391.23     21.60 o
  -5  -3   6      358.25      373.21     21.78 o
  -4   3   6     3043.45     3043.69    106.82 o
  -4  -3   6     3043.45     3035.92     92.50 o
   4  -3  -6     3043.45     2984.02     90.40 o
  -4  -3   6     3043.45     3097.50     87.87 o
   3  -3  -6     7629.42     7386.04    212.46 o
  -3   3   6     7629.42     7638.61    252.14 o
  -3  -3   6     7629.43     7701.18    215.05 o
   3   3  -6     7629.43     7676.13    207.15 o
  -3   3   6     7629.42     7613.00    211.72 o
  -3  -3   6     7629.43     7414.92    206.91 o
  -2  -3   6    10147.81    10624.79    300.95 o
  -2  -3   6    10147.81    10574.75    290.83 o
  -2   3   6    10147.80    10701.74    354.95 o
   2   3  -6    10147.81    11086.56    302.37 o
   2  -3  -6    10147.80    11056.50    354.39 o
   2  -3  -6    10147.80    10497.67    298.61 o
  -1  -3   6     6509.15     6664.18    184.69 o
  -1  -3   6     6509.15     6768.46    184.51 o
   1  -3  -6     6509.14     6974.14    227.46 o
  -1  -3   6     6509.15     6798.15    192.28 o
   1   3  -6     6509.15     6850.72    193.21 o
  -1   3   6     6509.14     6877.44    228.44 o
   1  -3  -6     6509.14     6574.76    190.37 o
   0  -3   6     3512.82     3733.65    123.05 o
   0  -3  -6     3512.82     3222.34    123.91 o
   0   3  -6     3512.82     3402.90    104.84 o
   0  -3   6     3512.82     3834.61     98.92 o
   0  -3   6     3512.82     3942.17    104.90 o
   0   3   6     3512.82     3226.41    124.59 o
   1  -3   6     1044.25      911.74     27.21 o
  -1   3  -6     1044.25      909.89     33.63 o
  -1   3  -6     1044.25      863.36     29.68 o
   1  -3   6     1044.25      889.77     32.64 o
   1  -3   6     1044.25      881.38     37.02 o
   1  -3   6     1044.25      881.50     27.40 o
   2  -3   6     1385.27     1185.48     33.08 o
  -2   3  -6     1385.27     1179.37     36.78 o
   2  -3   6     1385.27     1247.12     39.93 o
  -2   3  -6     1385.27     1098.22     40.54 o
   2  -3   6     1385.27     1031.14     44.80 o
   2  -3   6     1385.27     1102.60     33.14 o
  -2   3  -6     1385.27     1088.04     44.74 o
  -3  -3  -6     1951.90     1797.37     55.11 o
  -3   3  -6     1951.90     1950.16     68.68 o
  -3   3  -6     1951.90     1842.42     60.84 o
   3  -3   6     1951.90     1778.68     58.93 o
  -3   3  -6     1951.90     1782.13     56.09 o
   3  -3   6     1951.90     1902.77     69.30 o
  -4   3  -6     1423.24     1452.24     56.15 o
  -4  -3  -6     1423.23     1375.60     45.85 o
  -4   3  -6     1423.24     1389.85     50.48 o
  -4   3  -6     1423.24     1394.11     46.28 o
   4  -3   6     1423.24     1472.30     49.30 o
  -5   3  -6        4.19      -18.42     12.28 o
  -5   3  -6        4.19      -15.64     10.43 o
  -5  -3  -6        4.19       10.12     10.31 o
  -5   3  -6        4.19        9.07     12.16 o
  -6  -3  -6      564.40      526.74     29.06 o
  -6   3  -6      564.40      680.70     35.42 o
  -6   3  -6      564.40      596.97     29.56 o
  -6  -3  -6      564.40      578.51     22.28 o
  -6   3  -6      564.40      581.91     33.14 o
  -7   3  -6      353.99      327.12     26.35 o
  -7   3  -6      353.99      296.38     22.83 o
  -7  -3  -6      353.99      347.60     20.18 o
  -7  -3  -6      353.99      335.63     26.04 o
  -8   3  -6      185.84      243.99     26.10 o
  -8  -3  -6      185.84      272.57     24.62 o
  -8   3  -6      185.84      225.30     22.71 o
  -9   3  -6        0.53       -8.70     19.56 o
  -9   3  -6        0.53      -25.45     16.97 o
  -9  -3  -6        0.53      -16.78     17.65 o
 -10   3  -6      137.14      145.01     22.96 o
 -10   3  -6      137.14      166.61     27.95 o
 -10  -3  -6      137.14      131.01     24.93 o
 -11   3  -6      531.66      550.99     40.42 o
 -11   3  -6      531.66      484.90     41.34 o
 -11  -3  -6      531.65      530.75     42.15 o
 -13  -4   6        1.04       13.95     22.09 o
 -13   4   6        1.04       18.70     20.24 o
 -13   4   6        1.04       49.18     25.67 o
 -13  -4   6        1.04       -9.32     24.87 o
 -12   4   6       67.08       91.33     19.81 o
 -12  -4   6       67.08       27.40     23.45 o
 -12   4   6       67.08       47.08     23.39 o
 -12  -4   6       67.08       54.67     21.10 o
 -11   4   6      608.00      582.34     39.43 o
 -11  -4   6      608.00      620.60     40.30 o
 -11   4   6      608.00      551.36     32.40 o
 -11  -4   6      608.00      540.32     35.54 o
 -10  -4   6      171.77      179.76     23.76 o
 -10   4   6      171.77      164.64     22.83 o
 -10  -4   6      171.77      177.90     20.06 o
 -10   4   6      171.77      168.46     18.45 o
  -9  -4   6      585.52      586.78     30.92 o
   9  -4  -6      585.52      567.41     36.35 o
  -9   4   6      585.52      603.01     35.05 o
  -9  -4   6      585.52      580.98     35.24 o
   9   4  -6      585.52      586.41     28.39 o
  -9   4   6      585.52      563.64     28.76 o
   8  -4  -6     2715.21     2820.43     92.56 o
   8   4  -6     2715.21     2807.78     85.28 o
  -8  -4   6     2715.21     2872.70     87.44 o
  -8   4   6     2715.21     2737.19     84.73 o
  -8  -4   6     2715.21     2739.04     93.43 o
  -8   4   6     2715.21     2885.17     92.32 o
   7   4  -6     5484.94     5246.06    148.84 o
  -7  -4   6     5484.94     5023.11    157.17 o
   7  -4  -6     5484.93     5287.47    156.55 o
  -7   4   6     5484.93     5475.92    180.43 o
  -7   4   6     5484.93     5309.80    147.36 o
  -7   4   6     5484.93     5202.86    155.69 o
  -7  -4   6     5484.94     5152.08    149.95 o
  -6  -4   6     1354.21     1301.61     50.54 o
   6   4  -6     1354.21     1379.42     46.34 o
  -6  -4   6     1354.21     1364.00     46.90 o
  -6   4   6     1354.21     1430.58     55.54 o
  -6   4   6     1354.21     1428.11     49.18 o
   6  -4  -6     1354.21     1417.99     50.17 o
   5  -4  -6      319.46      281.64     20.24 o
  -5  -4   6      319.46      291.39     21.72 o
  -5   4   6      319.46      340.20     21.78 o
   5   4  -6      319.46      305.27     17.53 o
  -5   4   6      319.46      331.68     19.25 o
  -5  -4   6      319.46      294.41     17.96 o
   4  -4  -6     3031.01     3098.43     92.44 o
  -4   4   6     3031.01     3084.30     91.20 o
   4   4  -6     3031.01     3031.29     89.48 o
  -4   4   6     3031.01     3089.36    108.85 o
  -4  -4   6     3031.01     3170.07     89.97 o
  -4  -4   6     3031.01     3148.11     95.09 o
  -3  -4   6       66.18       48.26      9.94 o
   3  -4  -6       66.18       29.25      7.84 o
  -3   4   6       66.18       37.21      6.66 o
  -3   4   6       66.18       39.99     11.35 o
   3  -4  -6       66.18       39.43     10.68 o
   3   4  -6       66.18       35.48     11.23 o
  -2   4   6     5915.76     6472.82    218.14 o
  -2  -4   6     5915.76     6335.21    184.88 o
   2  -4  -6     5915.76     6673.86    217.46 o
   2   4  -6     5915.76     6562.67    186.24 o
   2  -4  -6     5915.76     6486.09    181.36 o
  -2  -4   6     5915.76     6285.66    177.53 o
  -1  -4   6      661.98      675.21     29.74 o
   1  -4  -6      661.98      719.58     34.49 o
  -1   4   6      661.98      767.59     36.22 o
  -1  -4   6      661.98      720.01     25.73 o
   1  -4  -6      661.98      754.57     23.51 o
   1   4  -6      661.98      758.21     31.10 o
   0  -4  -6     3623.51     3427.21    127.49 o
   0  -4   6     3623.51     3609.25    101.76 o
   0   4  -6     3623.51     3586.54    108.42 o
   0  -4   6     3623.51     3747.29    107.68 o
   0  -4   6     3623.51     3799.56    101.94 o
  -1   4  -6      185.01      126.07     13.45 o
   1  -4   6      185.01      144.77     12.77 o
   1  -4   6      185.01      149.52     11.29 o
   1  -4   6      185.01      131.99      9.63 o
   1  -4   6      185.01      140.39     13.14 o
  -2   4  -6     9892.06     9994.26    278.67 o
   2  -4   6     9892.06    10487.18    277.63 o
   2  -4   6     9892.06     9892.75    266.15 o
   2  -4   6     9892.06     8788.05    323.17 o
  -2   4  -6     9892.06    10014.19    268.25 o
   3  -4   6     2362.77     2324.67     66.09 o
  -3   4  -6     2362.77     2227.67     73.86 o
  -3   4  -6     2362.77     2257.72     69.05 o
   3  -4   6     2362.77     2203.11     72.51 o
   3  -4   6     2362.77     2301.90     65.41 o
   3  -4   6     2362.77     2322.76     82.32 o
  -4   4  -6       18.30       14.75      9.87 o
  -4   4  -6       18.30        0.31     12.65 o
   4  -4   6       18.30        4.94      6.54 o
  -4   4  -6       18.30       10.92     10.06 o
  -4  -4  -6       18.30        7.84      8.27 o
   4  -4   6       18.30        3.02      6.66 o
  -5   4  -6     1430.49     1346.23     46.77 o
  -5  -4  -6     1430.49     1342.83     46.34 o
   5  -4   6     1430.49     1383.44     40.23 o
  -5   4  -6     1430.49     1437.18     54.49 o
   5  -4   6     1430.49     1292.17     40.36 o
  -5   4  -6     1430.49     1325.55     51.83 o
  -6  -4  -6      982.31     1108.09     35.67 o
  -6   4  -6      982.31     1169.12     48.93 o
  -6  -4  -6      982.31     1145.80     44.06 o
  -6   4  -6      982.31     1176.59     44.86 o
  -6   4  -6      982.31     1258.60     50.85 o
  -7   4  -6     1016.49     1175.48     50.23 o
  -7   4  -6     1016.49     1087.30     43.94 o
  -7  -4  -6     1016.50     1005.53     43.69 o
  -7   4  -6     1016.49     1012.82     48.07 o
  -8   4  -6     1108.14     1287.85     50.23 o
  -8  -4  -6     1108.14     1196.34     50.97 o
  -8   4  -6     1108.14     1193.25     54.80 o
  -9  -4  -6       54.96       37.70     19.93 o
  -9   4  -6       54.96       33.94     22.15 o
  -9   4  -6       54.96       47.39     19.50 o
 -10  -4  -6      136.85      112.86     24.00 o
 -10   4  -6      136.85       57.27     25.24 o
 -10   4  -6      136.85      112.68     22.96 o
 -13   5   6      185.62      185.93     26.72 o
 -13  -5   6      185.62      204.13     29.37 o
 -13  -5   6      185.62      258.93     34.80 o
 -13   5   6      185.62      235.36     32.89 o
 -12  -5   6     1778.16     1722.89     75.65 o
 -12  -5   6     1778.16     1761.58     68.06 o
 -12   5   6     1778.16     1826.44     75.22 o
 -12   5   6     1778.16     1764.11     65.66 o
 -11  -5   6      160.91      109.53     20.92 o
 -11   5   6      160.91      147.42     24.74 o
 -11   5   6      160.91      162.79     19.75 o
 -11  -5   6      160.91      107.13     24.37 o
 -10  -5   6      444.49      427.64     30.92 o
 -10  -5   6      444.49      515.88     35.73 o
 -10   5   6      444.49      424.18     33.88 o
 -10   5   6      444.49      472.01     28.69 o
  -9  -5   6       44.62       68.50     16.11 o
  -9   5   6       44.62       27.58     16.66 o
  -9   5   6       44.62       36.47     15.92 o
   9   5  -6       44.62       60.23     12.09 o
  -9  -5   6       44.62       66.89     18.88 o
  -9   5   6       44.62       60.35     14.01 o
   9  -5  -6       44.62       50.23     18.27 o
  -8  -5   6     1614.91     1666.37     57.76 o
   8  -5  -6     1614.92     1694.32     62.94 o
  -8   5   6     1614.92     1596.27     65.10 o
  -8   5   6     1614.92     1680.68     61.28 o
   8   5  -6     1614.91     1629.16     54.61 o
  -8  -5   6     1614.91     1587.01     62.45 o
   7   5  -6      862.43      835.22     33.01 o
  -7   5   6      862.43      859.84     38.32 o
  -7   5   6      862.43      811.03     37.09 o
  -7  -5   6      862.43      781.78     35.30 o
   7  -5  -6      862.43      809.86     38.32 o
  -7  -5   6      862.43      691.38     37.64 o
  -6  -5   6       68.42       97.56     13.39 o
   6   5  -6       68.42       56.77     10.80 o
  -6  -5   6       68.42       65.78     13.88 o
  -6   5   6       68.42       69.73     12.90 o
  -6   5   6       68.42       63.87     12.34 o
   6  -5  -6       68.42       44.62     12.71 o
  -5  -5   6     3169.76     3082.02     91.64 o
  -5   5   6     3169.76     3178.90    109.66 o
   5   5  -6     3169.76     3080.23     90.83 o
  -5  -5   6     3169.76     3114.17     97.56 o
   5  -5  -6     3169.76     3101.45     94.91 o
  -4   5   6     9553.41    10288.73    287.56 o
  -4  -5   6     9553.43    10291.38    280.90 o
   4  -5  -6     9553.41    10217.89    288.61 o
  -4  -5   6     9553.43    10414.68    291.76 o
  -4   5   6     9553.41    10173.46    339.77 o
   4   5  -6     9553.43    10259.42    280.34 o
  -3   5   6      123.19      121.81      9.07 o
  -3  -5   6      123.19      106.32     12.65 o
   3   5  -6      123.19      101.51     14.19 o
   3  -5  -6      123.19      131.56     14.13 o
   3   5  -6      123.19      107.37     10.37 o
  -3  -5   6      123.19       99.91     10.80 o
   3  -5  -6      123.19      104.84     10.61 o
  -3   5   6      123.19      102.31     14.50 o
  -2   5   6    20159.05    20357.96    677.74 o
   2   5  -6    20159.08    20881.07    577.71 o
  -2  -5   6    20159.08    20425.04    558.40 o
   2  -5  -6    20159.05    20830.71    573.15 o
  -2  -5   6    20159.08    20402.52    576.29 o
   2  -5  -6    20159.05    21647.54    677.06 o
   1   5  -6        4.35      -14.81      9.87 o
  -1  -5   6        4.35       14.44      7.65 o
   1  -5  -6        4.35      -10.80     10.98 o
  -1  -5   6        4.35       -0.68      8.95 o
   1  -5  -6        4.35       21.17      5.80 o
   0  -5   6      359.97      383.45     18.64 o
   0  -5   6      359.97      415.54     23.14 o
   0  -5  -6      359.97      369.57     27.15 o
   0  -5   6      359.97      405.67     18.45 o
   0   5  -6      359.97      380.92     23.51 o
   1  -5   6      235.59      192.04     16.91 o
   1  -5   6      235.59      184.01     15.30 o
   1  -5   6      235.59      193.58     13.64 o
   1  -5   6      235.59      169.14     12.09 o
  -1   5  -6      235.59      190.00     16.66 o
   2  -5   6     7449.23     7213.50    193.15 o
   2  -5   6     7449.23     6272.82    232.76 o
   2  -5   6     7449.23     7309.40    202.09 o
   2  -5   6     7449.23     7409.80    193.39 o
  -2   5  -6     7449.23     6937.48    203.08 o
   3  -5   6     1141.68     1040.52     36.59 o
   3  -5   6     1141.68     1148.33     45.42 o
   3  -5   6     1141.68     1113.34     43.75 o
   3  -5   6     1141.68     1135.92     37.40 o
  -3   5  -6     1141.68     1063.05     44.92 o
   4  -5   6     1112.57     1086.62     36.65 o
  -4   5  -6     1112.57     1080.20     45.11 o
  -4  -5  -6     1112.57     1139.26     37.83 o
  -4   5  -6     1112.57     1115.93     40.30 o
  -5   5  -6       82.58       63.74     16.97 o
  -5   5  -6       82.58       68.13     13.95 o
   5  -5   6       82.58       63.68     10.12 o
  -5  -5  -6       82.58       78.37     12.22 o
   5  -5   6       82.58       73.25     10.80 o
  -6   5  -6      345.53      460.65     26.53 o
   6  -5   6      345.53      430.60     20.30 o
  -6  -5  -6      345.53      375.56     16.48 o
  -6   5  -6      345.53      451.58     26.72 o
  -6   5  -6      345.53      411.78     31.04 o
  -6  -5  -6      345.53      417.46     25.49 o
   6  -5   6      345.53      439.67     20.06 o
  -7   5  -6      368.87      340.38     28.76 o
  -7  -5  -6      368.87      358.34     27.58 o
   7  -5   6      368.87      357.72     17.40 o
  -7   5  -6      368.87      390.80     29.13 o
   7  -5   6      368.87      394.62     17.65 o
  -8  -5  -6      349.97      424.92     31.04 o
  -8   5  -6      349.97      382.84     31.72 o
  -8   5  -6      349.97      386.85     28.20 o
  -9   5  -6      107.06       87.26     21.41 o
  -9   5  -6      107.06       67.20     24.37 o
  -9  -5  -6      107.06       68.13     20.24 o
 -10   5  -6      134.67      158.16     24.25 o
 -10  -5  -6      134.67      172.04     25.36 o
 -10   5  -6      134.67      142.36     28.82 o
 -13   6   6        0.36        8.52     20.30 o
 -13  -6   6        0.36       18.64     22.52 o
 -13  -6   6        0.36        5.62     26.29 o
 -12  -6   6      405.34      372.47     33.08 o
 -12   6   6      405.34      341.00     27.83 o
 -12  -6   6      405.34      382.90     37.52 o
 -12   6   6      405.34      443.50     36.65 o
 -11  -6   6      378.49      402.46     34.74 o
 -11   6   6      378.49      404.93     33.14 o
 -11   6   6      378.49      377.35     29.43 o
 -11  -6   6      378.49      351.86     28.69 o
 -10   6   6      280.53      331.74     26.53 o
 -10   6   6      280.53      292.06     27.95 o
 -10  -6   6      280.53      347.23     26.53 o
 -10  -6   6      280.53      249.79     27.95 o
   9  -6  -6     4859.95     4718.58    148.90 o
  -9   6   6     4859.95     5015.46    164.58 o
  -9  -6   6     4859.94     4704.20    141.13 o
  -9   6   6     4859.95     4697.54    147.67 o
  -9  -6   6     4859.94     4601.02    149.15 o
  -8   6   6       26.78       60.10     16.23 o
  -8  -6   6       26.78       34.25     16.78 o
   8  -6  -6       26.78       25.73     15.86 o
  -8  -6   6       26.78       33.26     14.75 o
  -8   6   6       26.78       26.23     13.70 o
   8   6  -6       26.78       43.13     11.29 o
  -7  -6   6    10419.00    10225.79    284.78 o
  -7  -6   6    10419.00    10318.41    297.56 o
  -7   6   6    10419.00    10248.56    293.67 o
   7   6  -6    10419.00    10177.16    282.25 o
  -7   6   6    10419.00    10519.89    340.51 o
   7  -6  -6    10419.00    10196.54    294.66 o
  -6   6   6     2351.87     2477.15     90.34 o
  -6  -6   6     2351.87     2470.30     77.88 o
   6  -6  -6     2351.87     2560.58     81.52 o
   6   6  -6     2351.87     2488.01     75.59 o
  -6   6   6     2351.87     2462.65     79.60 o
  -6  -6   6     2351.87     2565.64     83.92 o
   5  -6  -6      210.81      196.66     16.48 o
   5   6  -6      210.81      187.90     14.25 o
  -5   6   6      210.81      202.90     17.65 o
  -5  -6   6      210.81      157.29     16.66 o
  -5  -6   6      210.81      151.12     15.30 o
  -4  -6   6      659.99      714.70     29.93 o
  -4  -6   6      659.99      747.29     34.49 o
   4   6  -6      659.99      760.99     29.31 o
  -4   6   6      659.99      776.41     29.37 o
   4  -6  -6      659.99      766.66     31.72 o
  -4   6   6      659.99      736.67     35.73 o
   4  -6  -6      659.99      754.51     35.17 o
   3   6  -6     8523.13     8471.30    246.77 o
  -3  -6   6     8523.13     8438.29    245.72 o
  -3  -6   6     8523.13     8477.97    236.47 o
  -3   6   6     8523.13     8976.75    287.75 o
   3  -6  -6     8523.13     8415.76    241.96 o
   3  -6  -6     8523.13     8778.11    286.08 o
  -3   6   6     8523.13     8676.36    240.29 o
   3   6  -6     8523.13     8501.85    235.97 o
   2   6  -6     1151.09     1391.15     48.44 o
   2  -6  -6     1151.09     1300.44     41.90 o
   2  -6  -6     1151.09     1197.26     52.70 o
  -2  -6   6     1151.09     1242.99     43.07 o
  -2  -6   6     1151.09     1306.30     47.39 o
   1   6  -6     1110.68     1002.02     41.16 o
  -1  -6   6     1110.68     1026.15     36.47 o
  -1  -6   6     1110.68     1006.28     40.36 o
   1  -6  -6     1110.68     1119.82     47.76 o
   1  -6  -6     1110.68     1039.91     33.75 o
   0  -6   6       24.72       18.88      9.26 o
   0  -6   6       24.72       12.47     10.24 o
   0  -6  -6       24.71       20.73      6.23 o
   0   6  -6       24.72       13.45     11.54 o
   1  -6   6      118.84      124.84     13.51 o
   1  -6   6      118.84      108.61     11.05 o
  -1  -6  -6      118.84       92.01      7.65 o
  -1   6  -6      118.84       92.38     14.93 o
   1  -6   6      118.84      120.70     14.93 o
   1  -6   6      118.84      108.91     11.85 o
   2  -6   6     2318.47     2115.60     79.17 o
   2  -6   6     2318.47     2301.78     67.32 o
  -2   6  -6     2318.47     2221.00     74.17 o
   2  -6   6     2318.47     2079.63     66.83 o
   2  -6   6     2318.47     2439.57     73.93 o
  -3   6  -6     4214.80     4082.43    129.40 o
   3  -6   6     4214.80     4225.35    120.76 o
   3  -6   6     4214.80     4356.48    120.89 o
   3  -6   6     4214.80     4260.46    144.15 o
   4  -6   6      230.33      165.62     14.50 o
  -4   6  -6      230.33      166.30     20.24 o
   4  -6   6      230.33      188.89     14.50 o
   5  -6   6      142.07      130.14     13.51 o
  -5   6  -6      142.07      137.73     16.66 o
   5  -6   6      142.07      157.23     13.95 o
  -5   6  -6      142.07      103.55     19.31 o
  -5  -6  -6      142.07      150.57     14.13 o
  -6   6  -6      103.27      105.52     16.60 o
  -6   6  -6      103.27      124.84     21.10 o
  -6  -6  -6      103.27      106.14     14.87 o
   6  -6   6      103.27       81.39     12.59 o
   6  -6   6      103.27       61.96      9.87 o
  -7  -6  -6     3327.16     3066.47     99.60 o
  -7   6  -6     3327.16     3111.94    106.63 o
  -7   6  -6     3327.16     3229.93    100.40 o
   7  -6   6     3327.16     3243.81     91.64 o
   7  -6   6     3327.16     3094.91     92.32 o
   8  -6   6      190.15      176.98     13.70 o
  -8   6  -6      190.15      163.59     23.33 o
  -8  -6  -6      190.15      163.22     21.54 o
  -8   6  -6      190.15      185.87     27.09 o
  -9   6  -6       40.60        8.39     19.01 o
  -9   6  -6       40.60       -7.16     22.59 o
  -9  -6  -6       40.60       34.80     19.13 o
 -10   6  -6       12.28       -1.91     24.99 o
 -10   6  -6       12.28      -32.21     21.47 o
 -10  -6  -6       12.28      -28.60     19.07 o
 -12  -7   6     2899.05     3091.03    114.04 o
 -12  -7   6     2899.05     3106.33    104.41 o
 -11  -7   6       20.75       25.12     23.14 o
 -11   7   6       20.75       24.93     21.41 o
 -11  -7   6       20.75       23.63     19.44 o
 -10   7   6       47.71       59.67     14.75 o
 -10  -7   6       47.71       63.87     18.51 o
 -10  -7   6       47.71       57.76     21.41 o
 -10   7   6       47.71       30.61     19.50 o
  -9  -7   6      162.19      174.39     20.86 o
  -9   7   6      162.19      184.01     18.27 o
  -9   7   6      162.19      152.36     22.52 o
  -9  -7   6      162.19      199.93     24.87 o
   9  -7  -6      162.19      197.59     24.62 o
   8   7  -6      553.20      531.62     26.84 o
  -8   7   6      553.20      537.54     30.11 o
  -8  -7   6      553.20      498.79     30.42 o
  -8   7   6      553.20      520.82     33.63 o
  -8  -7   6      553.20      504.34     38.32 o
  -8  -7   6      553.20      535.75     35.67 o
   8  -7  -6      553.20      560.87     37.77 o
  -7   7   6      504.31      552.29     30.98 o
  -7  -7   6      504.31      533.22     34.93 o
  -7   7   6      504.31      500.64     28.45 o
  -7  -7   6      504.31      502.12     28.76 o
   7  -7  -6      504.31      543.09     33.57 o
   7   7  -6      504.31      497.12     25.30 o
   6  -7  -6      410.14      449.85     28.51 o
  -6   7   6      410.14      339.09     24.99 o
  -6  -7   6      410.14      349.64     24.31 o
  -6   7   6      410.14      364.08     24.37 o
  -6  -7   6      410.14      388.21     29.50 o
   6   7  -6      410.14      343.65     22.03 o
  -5  -7   6     1358.71     1315.87     45.66 o
   5   7  -6     1358.71     1277.05     43.75 o
  -5   7   6     1358.71     1245.89     52.27 o
   5  -7  -6     1358.71     1194.55     47.33 o
  -5  -7   6     1358.71     1329.13     50.66 o
   4   7  -6     1160.76     1283.04     42.27 o
  -4  -7   6     1160.76     1175.79     47.45 o
   4  -7  -6     1160.76     1204.98     44.55 o
  -4  -7   6     1160.76     1231.63     43.13 o
   4  -7  -6     1160.76     1195.53     49.61 o
  -4   7   6     1160.76     1197.51     41.84 o
  -3  -7   6     1615.56     1614.53     58.50 o
   3   7  -6     1615.56     1605.46     59.36 o
   3  -7  -6     1615.56     1692.59     65.29 o
   3  -7  -6     1615.56     1655.26     54.30 o
  -3   7   6     1615.56     1630.27     51.40 o
  -3  -7   6     1615.56     1682.17     53.99 o
   3   7  -6     1615.56     1613.42     52.45 o
   2   7  -6     4628.77     4817.37    145.20 o
   2  -7  -6     4628.76     4958.38    167.23 o
   2  -7  -6     4628.76     4781.40    139.03 o
  -2  -7   6     4628.77     4742.03    144.09 o
  -2  -7   6     4628.77     4866.68    137.55 o
  -1  -7   6        5.34       23.20     11.11 o
   1  -7  -6        5.34        4.26      7.90 o
  -1  -7   6        5.34       -5.68     10.98 o
   1   7  -6        5.34       -7.78     12.59 o
   0  -7   6     2372.39     2283.82     75.10 o
   0  -7  -6     2372.38     2296.10     67.63 o
   0   7  -6     2372.39     2275.37     75.65 o
   0  -7   6     2372.39     2216.74     69.17 o
   1  -7   6      163.48      193.89     15.61 o
  -1   7  -6      163.48      175.87     19.31 o
  -1  -7  -6      163.48      153.96     11.35 o
   1  -7   6      163.48      176.55     14.25 o
   1  -7   6      163.48      171.24     18.02 o
   2  -7   6     2778.77     2754.96     81.83 o
   2  -7   6     2778.77     2784.40     88.37 o
   2  -7   6     2778.77     2656.04     95.22 o
   2  -7   6     2778.77     2723.18     81.45 o
  -2   7  -6     2778.77     2683.81     89.11 o
   3  -7   6      134.08      133.10     14.81 o
   3  -7   6      134.08      146.56     14.81 o
   3  -7   6      134.08      153.04     14.38 o
  -3   7  -6      134.08      154.46     20.55 o
   4  -7   6      131.85      106.08     13.33 o
   4  -7   6      131.85      106.14     14.07 o
  -4   7  -6      131.85      105.95     19.31 o
   5  -7   6       13.58       15.18     10.49 o
  -5   7  -6       13.58       -2.84     16.60 o
   5  -7   6       13.58      -16.29     10.86 o
  -6  -7  -6       10.03        0.31     12.90 o
  -6   7  -6       10.03       -0.49     18.02 o
   6  -7   6       10.03        1.36     12.40 o
  -7   7  -6       54.26       59.80     22.59 o
   7  -7   6       54.26       73.62     14.44 o
  -7  -7  -6       54.26       77.57     17.34 o
   8  -7   6      143.09      162.91     16.41 o
  -8   7  -6      143.09      123.42     26.10 o
  -8  -7  -6      143.08      153.34     21.66 o
  -8   7  -6      143.09      159.64     22.65 o
  -9   7  -6       39.19      -25.05     23.20 o
  -9  -7  -6       39.19       58.75     20.61 o
  -9   7  -6       39.19       21.60     22.03 o
   9  -7   6       39.19       41.84     12.53 o
 -10  -7  -6      266.54      286.33     29.56 o
 -10   7  -6      266.54      335.26     32.52 o
 -10   7  -6      266.54      267.88     35.42 o
 -12  -8   6       27.00       33.57     27.52 o
 -12  -8   6       27.00        0.37     23.76 o
 -11  -8   6      266.52      267.69     33.01 o
 -11  -8   6      266.52      282.07     29.19 o
 -10   8   6       27.33       -6.42     18.82 o
 -10  -8   6       27.33       14.62     20.73 o
 -10  -8   6       27.33       46.28     18.88 o
   9  -8  -6      906.64      966.29     49.92 o
  -9   8   6      906.64      838.49     45.85 o
  -9  -8   6      906.64     1008.31     44.62 o
  -9   8   6      906.64      979.56     41.47 o
  -9  -8   6      906.64      927.17     48.81 o
  -8  -8   6     2381.11     2505.04     91.33 o
  -8   8   6     2381.11     2522.57     86.76 o
  -8  -8   6     2381.11     2500.79     82.57 o
  -8   8   6     2381.11     2546.70     91.51 o
   8  -8  -6     2381.11     2619.82     89.66 o
   7   8  -6     1005.65     1029.60     38.51 o
  -7  -8   6     1005.65     1067.06     43.26 o
  -7   8   6     1005.66     1098.78     45.29 o
  -7   8   6     1005.66     1098.41     46.16 o
   7  -8  -6     1005.66     1057.86     47.89 o
  -7  -8   6     1005.65     1035.53     48.87 o
  -6   8   6      108.62      107.13     15.12 o
  -6  -8   6      108.62      164.14     20.43 o
   6   8  -6      108.62      121.38     13.08 o
   6  -8  -6      108.62      126.81     18.08 o
  -6  -8   6      108.62      115.52     17.28 o
  -5  -8   6        5.87      -11.29     13.21 o
[truncated: 372,845 more chars]
